# Supplementary material for: 5-Chloro-3-cyclo­pentyl­sulfinyl-2-methyl-1-benzofuran
Source: Acta Crystallogr Sect E Struct Rep Online. 2011 Jun 4;67(Pt 7):o1557. doi: 10.1107/S1600536811019775 (PMC3151758; doi:10.1107/S1600536811019775)
Supplement: Supplementary file 2 [file e-67-o1557-Isup2.hkl]

# 
# h,k,l, Fc-squared, Fo-squared, sigma(Fo-squared) and status flag 
# 
data_I
_shelx_title ' 1104 IN P-1' 
_shelx_refln_list_code          4 
_shelx_F_calc_maximum      140.10 
_exptl_crystal_F_000       296.00 
_reflns_d_resolution_high  0.7659 
 
loop_ 
 _symmetry_equiv_pos_as_xyz 
 'x, y, z' 
 '-x, -y, -z' 
 
_cell_length_a     6.3337 
_cell_length_b     8.9449 
_cell_length_c    12.1157 
_cell_angle_alpha  73.614 
_cell_angle_beta   78.110 
_cell_angle_gamma  88.087 
 
_shelx_F_squared_multiplier     1.000 
 
loop_ 
 _refln_index_h 
 _refln_index_k 
 _refln_index_l 
 _refln_F_squared_calc 
 _refln_F_squared_meas 
 _refln_F_squared_sigma 
 _refln_observed_status 
   1   0   0     2428.77     2533.67     94.29 o 
   2   0   0      252.80      255.03      7.70 o 
   3   0   0     1662.96     1766.71     51.35 o 
   4   0   0       87.13      102.54      3.74 o 
   5   0   0       37.68       32.93      2.19 o 
   6   0   0      100.84       95.17      4.71 o 
   7   0   0       46.02       50.83      3.62 o 
   8   0   0        4.67        6.30      1.69 o 
  -8   1   0      126.37      128.70      9.13 o 
  -7   1   0       27.22       33.65      2.53 o 
  -6   1   0       44.34       49.25      5.17 o 
  -5   1   0       38.74       38.52      2.30 o 
  -4   1   0        0.90        3.88      0.77 o 
  -3   1   0      207.12      248.98      9.90 o 
  -2   1   0       96.32       95.04      3.91 o 
  -1   1   0     1885.65     1886.91     54.68 o 
   0   1   0       51.60       57.21      1.73 o 
   1   1   0     1327.38     1393.97     38.28 o 
   2   1   0      627.00      596.88     16.74 o 
   3   1   0        5.77       10.63      0.84 o 
   4   1   0      488.72      461.64     12.22 o 
   5   1   0      145.30      135.83      4.84 o 
   6   1   0       37.30       33.86      2.65 o 
   7   1   0       37.14       33.91      3.00 o 
   8   1   0      103.00      108.21      5.96 o 
  -7   2   0        4.07        3.28      1.03 o 
  -6   2   0      220.13      214.81     11.02 o 
  -5   2   0       82.34       83.66      3.14 o 
  -4   2   0       65.79       67.61      5.69 o 
  -3   2   0      148.96      161.12      6.66 o 
  -2   2   0      537.52      545.33     13.83 o 
  -1   2   0      147.81      154.16      4.43 o 
   0   2   0      912.48     1035.89     27.52 o 
   1   2   0     1627.09     1641.09     45.15 o 
   2   2   0      441.56      468.12     15.63 o 
   3   2   0      424.02      415.69     12.11 o 
   4   2   0       37.19       36.43      1.95 o 
   5   2   0      554.09      519.77     17.30 o 
   6   2   0       58.15       55.09      3.88 o 
   7   2   0      101.88       94.98      7.39 o 
  -7   3   0       65.63       59.48      5.05 o 
  -6   3   0       46.95       45.65      2.29 o 
  -5   3   0        0.25       -0.31      0.52 o 
  -4   3   0        9.57        9.33      0.96 o 
  -3   3   0       86.52      104.20      3.36 o 
  -2   3   0        1.21        0.49      0.46 o 
  -1   3   0     4673.51     4695.57    121.93 o 
   0   3   0      602.52      647.06     17.45 o 
   1   3   0        0.29        0.05      0.42 o 
   2   3   0       10.41        2.43      0.69 o 
   3   3   0        0.31        4.46      0.94 o 
   4   3   0      367.78      353.59     10.84 o 
   5   3   0        0.16       -0.21      0.95 o 
   6   3   0      132.44      129.96      9.11 o 
   7   3   0       92.30      102.40      5.38 o 
  -7   4   0       68.59       68.18      4.62 o 
  -6   4   0      128.55      133.45      6.36 o 
  -5   4   0      703.15      679.27     23.61 o 
  -4   4   0        0.41        1.50      0.76 o 
  -3   4   0      327.21      348.90     10.93 o 
  -2   4   0       55.35       36.68      1.75 o 
  -1   4   0        0.01        1.72      0.67 o 
   0   4   0     1181.77     1370.54     34.41 o 
   1   4   0     2901.49     3201.80     76.32 o 
   2   4   0      359.04      409.63     11.00 o 
   3   4   0      596.39      569.61     16.66 o 
   4   4   0      698.77      615.05     18.08 o 
   5   4   0      361.48      340.29     12.26 o 
   6   4   0       98.08       84.39      4.60 o 
   7   4   0       10.05        9.20      3.99 o 
  -7   5   0      123.78      127.86      7.87 o 
  -6   5   0        2.48        3.56      2.34 o 
  -5   5   0       16.08       24.29      4.34 o 
  -4   5   0      182.67      178.90      8.58 o 
  -3   5   0       56.00       54.49      2.94 o 
  -2   5   0        6.35        4.19      0.94 o 
  -1   5   0      254.86      246.95      7.85 o 
   0   5   0     1676.11     1700.18     42.52 o 
   1   5   0      175.09      182.32      5.80 o 
   2   5   0      488.80      485.99     12.44 o 
   3   5   0      393.27      375.75     11.49 o 
   4   5   0      184.60      180.75      6.32 o 
   5   5   0       97.06      110.87      5.80 o 
   6   5   0        7.52        5.42      1.72 o 
   7   5   0        0.05       -0.97      1.60 o 
  -6   6   0       24.28       26.63      4.69 o 
  -5   6   0      247.80      244.98     11.64 o 
  -4   6   0       39.70       42.38      3.80 o 
  -3   6   0       66.00       62.83      4.27 o 
  -2   6   0      161.94      148.80      5.38 o 
  -1   6   0       86.39       84.07      5.05 o 
   0   6   0      522.74      580.71     16.84 o 
   1   6   0      101.41      101.91      3.63 o 
   2   6   0       12.14        9.87      1.18 o 
   3   6   0        1.08        6.51      1.00 o 
   4   6   0       81.09       85.99      3.57 o 
   5   6   0        0.46       -1.22      1.22 o 
   6   6   0       81.88       83.70      5.10 o 
  -6   7   0      116.03      132.43      9.04 o 
  -5   7   0        4.71        4.50      2.21 o 
  -4   7   0      110.04      110.20      6.93 o 
  -3   7   0      303.32      272.65     13.37 o 
  -2   7   0       20.79       19.59      2.93 o 
  -1   7   0        0.56       -0.37      1.67 o 
   0   7   0     1251.99     1206.22     55.62 o 
   1   7   0      113.84      114.90      4.50 o 
   2   7   0       48.53       46.96      2.47 o 
   3   7   0      244.24      217.24      7.02 o 
   4   7   0      105.72      100.70      4.65 o 
   5   7   0      143.20      142.12      6.51 o 
   6   7   0       24.94       31.97      3.43 o 
  -5   8   0       70.43       76.75     13.79 o 
  -4   8   0        7.29        2.80      2.27 o 
  -3   8   0       69.09       73.82      6.86 o 
  -2   8   0        1.36        3.63      2.12 o 
  -1   8   0       33.46       36.91      4.14 o 
   0   8   0      250.76      240.28     11.90 o 
   1   8   0       21.74       25.14      1.82 o 
   2   8   0       67.93       84.69      8.07 o 
   3   8   0       10.79       17.41      1.76 o 
   4   8   0      190.12      216.36     11.38 o 
   5   8   0        7.81        5.94      2.16 o 
  -4   9   0        5.39        3.74      6.58 o 
  -3   9   0       11.29       30.85      6.04 o 
  -2   9   0       65.18       65.00      6.65 o 
  -1   9   0       65.60       76.14      7.05 o 
   0   9   0       22.34       29.89      4.58 o 
   1   9   0       43.61       52.63      8.11 o 
   2   9   0      116.12      131.54     11.72 o 
   3   9   0      162.39      165.04     11.35 o 
   4   9   0       45.58       47.69      4.00 o 
  -3  10   0        0.77       -2.38      2.67 o 
  -2  10   0        2.52        5.73      3.18 o 
  -1  10   0       38.53       40.90      5.80 o 
   0  10   0        0.23        3.26      2.82 o 
   1  10   0       13.85       11.36      4.69 o 
   2  10   0       53.36       47.77      8.11 o 
   3  10   0        4.37        4.33      3.79 o 
  -1  11   0       19.33       23.81      5.34 o 
   0  11   0        0.18        0.72      4.33 o 
   1  11   0      151.01      176.11     18.21 o 
  -2 -10   1       11.27       13.70      5.41 o 
  -1 -10   1       37.44       32.45      7.39 o 
   0 -10   1        2.27        5.62      4.06 o 
   1 -10   1      113.23      124.33     21.45 o 
   2 -10   1        0.30       -0.98      2.60 o 
   3 -10   1       24.63       29.66      8.65 o 
  -4  -9   1       45.27       45.06     10.45 o 
  -3  -9   1        2.09       -1.44      5.95 o 
  -2  -9   1       34.03       35.18      5.37 o 
  -1  -9   1        0.46        1.98      2.88 o 
   0  -9   1      198.90      184.82     11.75 o 
   1  -9   1       10.63        6.37      3.07 o 
   2  -9   1       38.86       38.09      5.32 o 
   3  -9   1      167.82      187.07     12.43 o 
   4  -9   1        0.82       -0.70      3.70 o 
  -5  -8   1       26.28       34.93      5.15 o 
  -4  -8   1        7.35       13.78      2.17 o 
  -3  -8   1       53.94       55.44     10.35 o 
  -2  -8   1        0.89        0.63      1.96 o 
  -1  -8   1      296.73      305.49     14.57 o 
   0  -8   1       10.10       10.66      2.71 o 
   1  -8   1      169.05      168.23      9.34 o 
   2  -8   1       83.64       81.21      6.16 o 
   3  -8   1        3.42        4.94      2.41 o 
   4  -8   1      103.33      128.25      9.31 o 
   5  -8   1       22.58       29.07      5.77 o 
  -5  -7   1        3.94        5.72      1.67 o 
  -4  -7   1       60.72       57.69      3.30 o 
  -3  -7   1      154.75      147.42      5.25 o 
  -2  -7   1        6.57        2.37      3.41 o 
  -1  -7   1      209.20      181.73      7.97 o 
   0  -7   1       31.11       39.12      4.14 o 
   1  -7   1       72.26       67.98      6.95 o 
   2  -7   1       31.47       24.26      3.29 o 
   3  -7   1       26.34       23.78      3.34 o 
   4  -7   1       52.22       54.38      6.15 o 
   5  -7   1       42.99       44.46      4.35 o 
   6  -7   1       62.34       75.10      6.43 o 
  -6  -6   1       14.23       12.56      2.42 o 
  -5  -6   1       60.82       66.41      5.94 o 
  -4  -6   1        0.44       -1.02      1.13 o 
  -3  -6   1       53.85       49.84      2.48 o 
  -2  -6   1      556.24      563.59     15.71 o 
  -1  -6   1       23.62       30.49      1.67 o 
   0  -6   1      442.75      464.93     17.44 o 
   1  -6   1        0.04        0.75      1.02 o 
   2  -6   1       10.73       11.33      1.95 o 
   3  -6   1       22.81       21.50      2.94 o 
   4  -6   1      566.16      564.45     23.81 o 
   5  -6   1        7.92        9.49      2.27 o 
   6  -6   1        0.02       -0.95      1.93 o 
  -6  -5   1       27.95       31.25      2.86 o 
  -5  -5   1        0.06       -0.79      1.15 o 
  -4  -5   1       33.35       27.75      2.38 o 
  -3  -5   1      331.95      314.95      9.44 o 
  -2  -5   1       79.17       83.91      3.16 o 
  -1  -5   1       40.13       53.68      2.26 o 
   0  -5   1        9.21        8.47      0.61 o 
   1  -5   1      289.77      277.89      8.76 o 
   2  -5   1       91.26       82.53      3.62 o 
   3  -5   1      395.06      357.33     12.67 o 
   4  -5   1      217.25      210.12      9.88 o 
   5  -5   1       53.40       52.04      3.81 o 
   6  -5   1      198.11      192.04     10.51 o 
   7  -5   1        0.48        0.04      1.69 o 
  -7  -4   1      113.88      122.47      6.22 o 
  -6  -4   1       24.73       32.77      2.95 o 
  -5  -4   1      159.71      141.29      7.23 o 
  -4  -4   1     1074.15     1002.82     32.23 o 
  -3  -4   1        0.24        0.15      0.87 o 
  -2  -4   1       72.77       73.71      3.70 o 
  -1  -4   1        0.02        0.52      0.44 o 
   0  -4   1      756.37      758.30     18.73 o 
   1  -4   1       61.37       85.69      3.20 o 
   2  -4   1      307.97      315.90      8.74 o 
   3  -4   1       94.39       99.96      3.90 o 
   4  -4   1       25.65       24.49      1.58 o 
   5  -4   1      621.37      632.18     17.67 o 
   6  -4   1        0.97       -0.49      1.25 o 
   7  -4   1       80.38       79.60      5.42 o 
  -7  -3   1        0.96        3.11      1.49 o 
  -6  -3   1       37.30       36.17      4.01 o 
  -5  -3   1      194.37      180.00      7.28 o 
  -4  -3   1      148.28      147.43      7.15 o 
  -3  -3   1     1062.02     1032.13     29.11 o 
  -2  -3   1       27.12       29.03      1.50 o 
  -1  -3   1      892.33     1059.93     25.64 o 
   0  -3   1        1.94        0.42      0.36 o 
   1  -3   1      484.37      493.01     15.90 o 
   2  -3   1      253.79      304.54      9.49 o 
   3  -3   1        3.55        6.28      0.75 o 
   4  -3   1      642.34      590.23     21.33 o 
   5  -3   1      108.27      112.47      5.65 o 
   6  -3   1        0.08       -0.08      1.22 o 
   7  -3   1       19.91       17.78      2.93 o 
  -7  -2   1       17.46       15.15      3.77 o 
  -6  -2   1      169.87      159.65      7.41 o 
  -5  -2   1      363.34      323.64     11.55 o 
  -4  -2   1      846.26      781.60     22.45 o 
  -3  -2   1       45.69       50.79      2.21 o 
  -2  -2   1      177.35      170.45      5.39 o 
  -1  -2   1     2725.78     2808.23     84.09 o 
   0  -2   1      993.24     1117.36     29.15 o 
   1  -2   1     1586.87     1673.68     43.97 o 
   2  -2   1       12.37       12.44      0.66 o 
   3  -2   1      204.38      207.16      7.34 o 
   4  -2   1       75.20       79.39      3.85 o 
   5  -2   1      586.29      609.70     21.23 o 
   6  -2   1        0.19        0.25      1.17 o 
   7  -2   1        6.87        4.11      1.49 o 
   8  -2   1      153.59      155.00     20.73 o 
  -7  -1   1       14.63       15.42      2.07 o 
  -6  -1   1        4.91        2.62      1.36 o 
  -5  -1   1      248.40      219.99      8.25 o 
  -4  -1   1        0.02       -0.70      0.85 o 
  -3  -1   1        5.68        3.78      0.74 o 
  -2  -1   1      207.63      208.41      7.28 o 
  -1  -1   1     1913.93     2058.49     65.40 o 
   0  -1   1      293.23      314.24      7.61 o 
   1  -1   1        3.29        5.72      0.37 o 
   2  -1   1        3.78        1.98      0.57 o 
   3  -1   1       17.43       20.73      1.60 o 
   4  -1   1     1757.32     1870.28     70.59 o 
   5  -1   1       52.95       53.77      4.98 o 
   6  -1   1      225.41      239.77      8.69 o 
   7  -1   1      174.15      179.16      7.13 o 
   8  -1   1        0.12        0.79      1.31 o 
  -7   0   1       24.25       23.82      2.35 o 
  -6   0   1       31.12       37.49      3.69 o 
  -5   0   1       19.10       22.24      2.49 o 
  -4   0   1     1622.14     1645.42     43.80 o 
  -3   0   1      568.36      605.54     18.13 o 
  -2   0   1        8.80       10.69      0.85 o 
  -1   0   1     1088.13     1179.14     43.68 o 
   0   0   1      610.72      685.30     18.54 o 
   1   0   1       74.56       98.65      3.11 o 
   2   0   1      197.11      186.58      6.46 o 
   3   0   1     1891.31     2000.07     79.99 o 
   4   0   1       54.58       55.15      2.14 o 
   5   0   1      331.85      325.69      9.78 o 
   6   0   1      244.61      251.10      9.22 o 
   7   0   1        0.33        1.11      1.87 o 
   8   0   1      136.96      146.64     17.52 o 
  -7   1   1      129.76      113.77      8.40 o 
  -6   1   1       25.74       21.41      2.27 o 
  -5   1   1      974.09      974.46     37.33 o 
  -4   1   1      512.23      516.27     14.11 o 
  -3   1   1      181.20      220.40      6.25 o 
  -2   1   1     2318.33     2372.09     58.72 o 
  -1   1   1     2466.16     2484.86     64.92 o 
   0   1   1      507.38      581.95     15.46 o 
   1   1   1     1371.88     1439.93     39.46 o 
   2   1   1        1.49        2.70      0.47 o 
   3   1   1      121.55      167.98      4.70 o 
   4   1   1     1551.88     1658.66     41.92 o 
   5   1   1       97.95      111.25      4.13 o 
   6   1   1      179.37      170.96      6.87 o 
   7   1   1      142.07      147.18      6.44 o 
   8   1   1        0.58        0.96      1.39 o 
  -7   2   1       10.20        8.83      1.49 o 
  -6   2   1      189.86      187.38     13.70 o 
  -5   2   1      287.59      281.82     10.43 o 
  -4   2   1       53.18       59.51      2.27 o 
  -3   2   1     2456.95     2556.89     68.63 o 
  -2   2   1      215.84      231.94      5.91 o 
  -1   2   1     2169.41     2231.55     49.12 o 
   0   2   1     3744.59     4115.54    114.91 o 
   1   2   1      169.02      187.03      5.15 o 
   2   2   1      552.78      544.21     15.38 o 
   3   2   1      183.15      188.61      5.89 o 
   4   2   1      378.17      374.03     11.43 o 
   5   2   1        7.07        5.84      1.63 o 
   6   2   1       71.98       82.10     12.38 o 
   7   2   1        7.37       12.72      3.30 o 
   8   2   1       61.27       65.61      4.84 o 
  -7   3   1       69.34       68.73      4.61 o 
  -6   3   1       33.77       30.51      2.79 o 
  -5   3   1      105.60      105.93      6.04 o 
  -4   3   1      975.80     1021.90     30.01 o 
  -3   3   1       69.79       82.20      2.64 o 
  -2   3   1       84.35       74.28      2.16 o 
  -1   3   1     1188.04     1266.62     29.28 o 
   0   3   1      271.11      314.32      9.49 o 
   1   3   1     1720.03     1813.47     49.25 o 
   2   3   1      328.72      329.80      9.68 o 
   3   3   1      142.17      145.89      4.88 o 
   4   3   1       52.94       57.45      2.62 o 
   5   3   1      268.12      243.89      7.94 o 
   6   3   1       21.15       21.85      2.66 o 
   7   3   1       55.34       61.13      4.41 o 
  -7   4   1       65.25       55.70      4.26 o 
  -6   4   1        2.28        2.29      1.41 o 
  -5   4   1       22.43       21.44      2.16 o 
  -4   4   1      221.29      219.26      6.66 o 
  -3   4   1      286.93      280.94      7.38 o 
  -2   4   1      109.97      104.59      3.23 o 
  -1   4   1      123.32      163.99      8.91 o 
   0   4   1     1897.56     2054.34     51.24 o 
   1   4   1       12.93        8.31      0.78 o 
   2   4   1      169.03      184.42      5.37 o 
   3   4   1       17.92       19.95      1.42 o 
   4   4   1      184.17      191.40      6.46 o 
   5   4   1       60.22       63.06      5.49 o 
   6   4   1       37.00       31.31      2.77 o 
   7   4   1       87.57       84.35      5.22 o 
  -7   5   1        0.31       -0.25      1.86 o 
  -6   5   1        7.52        4.15      2.16 o 
  -5   5   1      101.66       97.82      6.37 o 
  -4   5   1      910.55      880.52     35.06 o 
  -3   5   1       26.07       27.74      1.84 o 
  -2   5   1      557.46      556.16     21.43 o 
  -1   5   1     3915.94     4039.24    111.94 o 
   0   5   1      375.21      403.62     10.70 o 
   1   5   1      263.34      273.84      7.64 o 
   2   5   1        8.31        4.91      1.34 o 
   3   5   1      139.65      135.68      4.89 o 
   4   5   1       76.75       75.11      3.33 o 
   5   5   1      319.38      319.12     11.63 o 
   6   5   1        0.32        0.67      1.01 o 
   7   5   1        0.33        1.06      1.32 o 
  -6   6   1       10.65       13.08      2.86 o 
  -5   6   1      102.98      104.93      7.17 o 
  -4   6   1       15.62       15.09      2.48 o 
  -3   6   1      117.06      110.80      5.19 o 
  -2   6   1      692.07      647.49     21.12 o 
  -1   6   1      323.89      306.51      9.59 o 
   0   6   1     1007.54      964.88     24.66 o 
   1   6   1      166.04      180.19      5.23 o 
   2   6   1      100.39      104.35      3.72 o 
   3   6   1      128.07      127.13      4.76 o 
   4   6   1       69.66       58.92      3.29 o 
   5   6   1       19.93       17.68      2.20 o 
   6   6   1        1.64        3.18      1.42 o 
  -6   7   1        4.16        4.53      2.62 o 
  -5   7   1       32.40       28.20      5.14 o 
  -4   7   1      104.96      103.46      6.56 o 
  -3   7   1      339.97      334.91     12.02 o 
  -2   7   1       79.18       86.50      4.10 o 
  -1   7   1      387.11      348.63     12.19 o 
   0   7   1      291.53      290.90      9.36 o 
   1   7   1      216.80      229.03      7.42 o 
   2   7   1       21.07       25.84      1.82 o 
   3   7   1        6.07        8.68      1.68 o 
   4   7   1      313.18      323.09      9.88 o 
   5   7   1       43.41       44.55      3.24 o 
   6   7   1       32.80       36.32      3.35 o 
  -5   8   1       17.59       31.18      6.04 o 
  -4   8   1       15.90       23.02      4.11 o 
  -3   8   1      133.16      113.76      7.40 o 
  -2   8   1      140.22      149.65      8.89 o 
  -1   8   1      112.77      100.98      4.71 o 
   0   8   1        0.05        1.58      0.92 o 
   1   8   1       26.06       25.90      1.82 o 
   2   8   1        5.72        3.78      1.02 o 
   3   8   1      273.62      305.43     12.59 o 
   4   8   1        0.78        0.97      1.17 o 
   5   8   1        0.00       -0.57      2.22 o 
  -5   9   1        9.24       10.10      3.59 o 
  -4   9   1       17.83       17.28      4.06 o 
  -3   9   1      144.36      136.81     10.00 o 
  -2   9   1       26.65       29.68      4.12 o 
  -1   9   1       99.97      105.57      7.27 o 
   0   9   1      521.00      497.41     22.16 o 
   1   9   1       18.52       20.01      4.87 o 
   2   9   1      146.24      163.56      7.72 o 
   3   9   1       24.10       30.97      2.77 o 
   4   9   1       15.98       14.07      4.51 o 
  -3  10   1       11.83       11.98      5.68 o 
  -2  10   1       68.81       86.57      8.11 o 
  -1  10   1      165.82      188.87     12.60 o 
   0  10   1      106.02      108.58     10.54 o 
   1  10   1      244.43      230.00     20.19 o 
   2  10   1       26.72       35.15      6.85 o 
   3  10   1       77.84       92.65     10.82 o 
  -2  11   1       14.83       11.15      4.31 o 
  -1  11   1        1.12       -3.27      3.97 o 
   0  11   1       28.64       38.03      8.47 o 
   1  11   1        5.05        7.21      4.33 o 
  -2 -10   2       39.90       49.57      8.83 o 
  -1 -10   2       24.42       15.86      5.77 o 
   0 -10   2      191.28      194.85     19.29 o 
   1 -10   2       97.28       93.59     18.30 o 
   2 -10   2       59.80       66.49      7.45 o 
   3 -10   2       40.87       38.00      7.66 o 
  -3  -9   2        2.36       -4.51      6.13 o 
  -2  -9   2        6.55        8.04      3.66 o 
  -1  -9   2       94.41      105.28     16.76 o 
   0  -9   2       43.14       35.71      5.68 o 
   1  -9   2      174.68      167.52     11.47 o 
   2  -9   2      102.12      109.06     21.81 o 
   3  -9   2        5.95       10.91      3.57 o 
   4  -9   2       12.38        4.27      3.20 o 
  -4  -8   2       32.41       40.89      7.71 o 
  -3  -8   2       27.29       13.88      7.57 o 
  -2  -8   2      241.96      236.46     12.58 o 
  -1  -8   2        8.97        7.60      2.76 o 
   0  -8   2        2.09        4.83      2.10 o 
   1  -8   2      112.79      102.95      6.98 o 
   2  -8   2       77.78       66.72      6.33 o 
   3  -8   2      111.80      116.75      9.73 o 
   4  -8   2       23.83       24.14      4.51 o 
   5  -8   2        4.20        3.99      2.82 o 
  -5  -7   2        3.57        4.94      2.55 o 
  -4  -7   2       15.02       18.93      2.03 o 
  -3  -7   2      180.72      196.07      8.34 o 
  -2  -7   2        0.01        1.29      0.78 o 
  -1  -7   2       12.84       14.22      2.49 o 
   0  -7   2      363.33      347.91     13.72 o 
   1  -7   2       26.55       21.41      2.92 o 
   2  -7   2      220.52      202.66     10.39 o 
   3  -7   2        6.05        4.30      2.20 o 
   4  -7   2      117.04      112.08      7.08 o 
   5  -7   2      168.75      171.64     10.91 o 
   6  -7   2        1.55        2.32      4.33 o 
  -6  -6   2       86.82       99.97      5.45 o 
  -5  -6   2       18.93       28.05      2.66 o 
  -4  -6   2       35.45       39.24      2.72 o 
  -3  -6   2      234.54      214.76      7.89 o 
  -2  -6   2        6.42        7.96      1.02 o 
  -1  -6   2      239.23      234.88      7.86 o 
   0  -6   2       43.03       47.16      2.58 o 
   1  -6   2      658.78      595.97     23.69 o 
   2  -6   2       38.29       34.94      3.18 o 
   3  -6   2       68.68       76.19      5.28 o 
   4  -6   2      199.82      194.46     11.21 o 
   5  -6   2       25.05       31.10      3.39 o 
   6  -6   2       88.35       91.87     13.25 o 
  -6  -5   2        1.15        1.42      1.95 o 
  -5  -5   2       42.35       44.33      3.20 o 
  -4  -5   2      331.50      324.07     10.95 o 
  -3  -5   2        8.92        9.57      1.18 o 
  -2  -5   2      183.18      158.18      5.70 o 
  -1  -5   2       12.64        9.96      2.13 o 
   0  -5   2      222.45      200.47      6.03 o 
   1  -5   2        6.56       10.10      1.53 o 
   2  -5   2      918.70      858.45     29.79 o 
   3  -5   2      196.37      173.56      8.16 o 
   4  -5   2      218.71      212.67      8.69 o 
   5  -5   2      471.25      457.86     19.40 o 
   6  -5   2       30.02       32.56      3.30 o 
   7  -5   2       14.48       14.76      5.95 o 
  -7  -4   2       29.34       34.44      6.61 o 
  -6  -4   2        0.04        2.13      1.32 o 
  -5  -4   2       12.65       10.95      1.80 o 
  -4  -4   2      120.72      116.31      4.87 o 
  -3  -4   2       39.42       37.86      2.02 o 
  -2  -4   2        5.10        2.91      0.67 o 
  -1  -4   2      772.86      826.67     20.33 o 
   0  -4   2       19.09       16.06      1.49 o 
   1  -4   2      310.75      302.60      9.36 o 
   2  -4   2       10.08       20.16      1.79 o 
   3  -4   2       11.04       12.65      1.37 o 
   4  -4   2      146.89      154.08      5.45 o 
   5  -4   2       91.67       96.32      4.21 o 
   6  -4   2        1.72        2.71      1.01 o 
   7  -4   2        6.97        8.03      2.98 o 
  -7  -3   2        3.93        2.23      2.50 o 
  -6  -3   2       26.72       22.55      2.41 o 
  -5  -3   2       24.79       26.10      2.42 o 
  -4  -3   2        3.50        1.61      1.16 o 
  -3  -3   2       77.31       78.10      2.99 o 
  -2  -3   2      851.50      846.79     20.84 o 
  -1  -3   2       17.58       31.47      1.41 o 
   0  -3   2     3914.77     4103.13     92.31 o 
   1  -3   2       91.44       91.32      3.11 o 
   2  -3   2        0.50        0.94      0.63 o 
   3  -3   2      397.09      368.34     11.31 o 
   4  -3   2       12.48       12.55      1.70 o 
   5  -3   2      339.52      362.12     14.01 o 
   6  -3   2       96.30       93.68      4.62 o 
   7  -3   2        0.96       -0.24      1.36 o 
  -7  -2   2      103.61      112.12      7.54 o 
  -6  -2   2        3.41        0.88      1.26 o 
  -5  -2   2      104.51      101.68      4.82 o 
  -4  -2   2       73.79       69.03      3.62 o 
  -3  -2   2       34.75       30.45      2.86 o 
  -2  -2   2       81.43       79.64      3.33 o 
  -1  -2   2      777.00      768.72     20.92 o 
   0  -2   2     1050.14     1083.18     23.99 o 
   1  -2   2       34.11       33.61      2.34 o 
   2  -2   2      211.70      184.35      5.49 o 
   3  -2   2       90.72       93.91      4.36 o 
   4  -2   2      958.16     1010.54     35.34 o 
   5  -2   2       33.27       36.07      2.40 o 
   6  -2   2       27.06       24.02      2.17 o 
   7  -2   2       84.60       94.37      8.04 o 
   8  -2   2       26.52       36.23      4.87 o 
  -7  -1   2       24.88       26.32      3.85 o 
  -6  -1   2      192.90      185.26      7.54 o 
  -5  -1   2      167.55      164.42      8.12 o 
  -4  -1   2        3.13       -0.75      1.47 o 
  -3  -1   2     1992.03     2061.01     66.13 o 
  -2  -1   2       54.36       58.53      2.58 o 
  -1  -1   2      413.35      424.13     13.02 o 
   0  -1   2     1071.34     1131.75     28.63 o 
   1  -1   2       28.31       41.96      1.44 o 
   2  -1   2        5.71        5.79      0.78 o 
   3  -1   2      854.19      857.55     25.29 o 
   4  -1   2        4.78        1.54      0.91 o 
   5  -1   2        1.60        1.00      1.72 o 
   6  -1   2      311.53      307.31     13.55 o 
   7  -1   2        3.80        4.80      1.25 o 
   8  -1   2        0.07       -0.21      1.07 o 
  -7   0   2       98.36       90.79      4.74 o 
  -6   0   2        0.86        1.63      1.54 o 
  -5   0   2       22.08       26.17      2.58 o 
  -4   0   2      324.50      316.64     10.18 o 
  -3   0   2      682.63      725.91     19.62 o 
  -2   0   2      629.13      680.94     25.87 o 
  -1   0   2     1822.10     1890.70     62.56 o 
   0   0   2     1557.30     1716.95     44.00 o 
   1   0   2        2.08        3.60      0.32 o 
   2   0   2     1087.58     1121.57     41.55 o 
   3   0   2      384.63      424.16     14.33 o 
   4   0   2      215.39      211.61      7.18 o 
   5   0   2      746.23      762.97     21.44 o 
   6   0   2       95.37       96.51      3.81 o 
   7   0   2        4.65        4.53      1.64 o 
   8   0   2       18.02       23.20      2.65 o 
  -7   1   2        6.39        5.81      1.65 o 
  -6   1   2      192.34      188.66      8.85 o 
  -5   1   2      689.61      608.54     23.89 o 
  -4   1   2       82.09       86.44      3.27 o 
  -3   1   2      396.84      382.40     10.49 o 
  -2   1   2      382.09      411.99     14.02 o 
  -1   1   2     3544.01     3758.62     98.11 o 
   0   1   2     1170.06     1333.19     35.33 o 
   1   1   2     3077.45     3121.21     84.10 o 
   2   1   2       65.68       66.74      2.35 o 
   3   1   2      636.71      676.75     17.27 o 
   4   1   2     1056.99     1003.70     25.57 o 
   5   1   2        0.06       -0.13      1.15 o 
   6   1   2       52.58       49.83      2.61 o 
   7   1   2        6.61        7.51      3.88 o 
   8   1   2        3.45        4.91      2.92 o 
  -7   2   2      151.71      138.36      8.09 o 
  -6   2   2       40.68       46.11      3.14 o 
  -5   2   2       11.98       17.20      2.91 o 
  -4   2   2      697.36      673.17     18.16 o 
  -3   2   2       21.83       28.81      1.45 o 
  -2   2   2       32.66       40.08      1.40 o 
  -1   2   2       90.40      111.93      3.09 o 
   0   2   2     6247.31     6375.72    187.33 o 
   1   2   2     1569.72     1685.51     61.59 o 
   2   2   2     1821.17     1901.45     52.24 o 
   3   2   2     1535.16     1603.69     44.28 o 
   4   2   2        7.63        6.90      1.05 o 
   5   2   2      547.13      526.32     15.51 o 
   6   2   2      139.02      134.41      6.73 o 
   7   2   2       21.81       13.82      2.26 o 
   8   2   2       41.82       41.34      3.65 o 
  -7   3   2       49.24       46.74      3.71 o 
  -6   3   2       31.87       28.10      4.78 o 
  -5   3   2      254.13      275.00     10.22 o 
  -4   3   2        9.82       10.25      0.97 o 
  -3   3   2      139.06      135.28      4.30 o 
  -2   3   2        8.89        5.22      0.71 o 
  -1   3   2      290.39      318.99     10.04 o 
   0   3   2      294.90      325.33      8.95 o 
   1   3   2       47.80       72.02      2.47 o 
   2   3   2       38.06       47.88      1.98 o 
   3   3   2       98.78       99.33      4.27 o 
   4   3   2      950.30      942.27     26.60 o 
   5   3   2      228.22      228.52      7.55 o 
   6   3   2       12.98       12.44      2.17 o 
   7   3   2       27.36       30.33      3.02 o 
  -7   4   2        0.09       -2.19      2.88 o 
  -6   4   2      348.13      337.73     19.65 o 
  -5   4   2        5.67        6.74      1.72 o 
  -4   4   2      323.02      317.32     11.55 o 
  -3   4   2        4.58        4.70      0.69 o 
  -2   4   2       27.97       24.10      1.44 o 
  -1   4   2      333.52      332.55     14.62 o 
   0   4   2       35.45       30.06      1.34 o 
   1   4   2       10.66       12.09      1.05 o 
   2   4   2        1.78        4.67      1.16 o 
   3   4   2     1276.83     1192.30     33.38 o 
   4   4   2      254.26      254.84      8.10 o 
   5   4   2      476.54      456.70     13.82 o 
   6   4   2       80.32       79.99      4.73 o 
   7   4   2        3.22        1.68      1.63 o 
  -7   5   2       65.53       70.85      5.62 o 
  -6   5   2        1.26       -1.56      1.56 o 
  -5   5   2      458.95      436.42     21.04 o 
  -4   5   2      396.51      389.83     16.48 o 
  -3   5   2        0.65        0.91      1.22 o 
  -2   5   2      305.52      310.48     11.65 o 
  -1   5   2       33.61       27.66      1.55 o 
   0   5   2       11.95       13.95      1.15 o 
   1   5   2      176.36      194.64      5.89 o 
   2   5   2      389.27      370.60     10.81 o 
   3   5   2      144.39      146.55      6.23 o 
   4   5   2      827.31      758.92     21.99 o 
   5   5   2      242.74      226.17      7.64 o 
   6   5   2        0.09       -0.77      1.30 o 
   7   5   2      118.45      130.46     16.98 o 
  -6   6   2      267.58      247.31     17.48 o 
  -5   6   2      113.41      112.91      7.56 o 
  -4   6   2        1.32       -0.08      1.56 o 
  -3   6   2     1008.73      954.37     30.89 o 
  -2   6   2       11.32       16.23      1.77 o 
  -1   6   2       26.63       24.51      1.87 o 
   0   6   2       30.17       27.17      1.44 o 
   1   6   2        0.22       -0.23      0.44 o 
   2   6   2        8.10        6.41      0.96 o 
   3   6   2      771.58      769.81     24.34 o 
   4   6   2       75.78       76.72      3.43 o 
   5   6   2        0.08        0.58      1.00 o 
   6   6   2      108.65      113.16      6.19 o 
   7   6   2       75.04       69.86      4.95 o 
  -6   7   2       13.85       10.45      3.97 o 
  -5   7   2      131.59      130.21      8.82 o 
  -4   7   2      293.11      306.90     14.30 o 
  -3   7   2       14.32        9.74      2.21 o 
  -2   7   2      190.89      178.31      9.73 o 
  -1   7   2       80.02       74.01      3.93 o 
   0   7   2       53.40       48.55      2.45 o 
   1   7   2      143.18      154.90      5.31 o 
   2   7   2      403.17      382.88     11.95 o 
   3   7   2       84.81       67.98      3.29 o 
   4   7   2       41.80       43.17      4.58 o 
   5   7   2       64.63       74.86      4.92 o 
   6   7   2        0.37        1.39      2.01 o 
  -5   8   2      293.45      295.77     16.57 o 
  -4   8   2       11.82       10.43      2.79 o 
  -3   8   2       60.11       58.59      3.60 o 
  -2   8   2       33.16       36.84      2.68 o 
  -1   8   2      245.29      229.01     10.04 o 
   0   8   2      332.06      344.51     13.89 o 
   1   8   2       44.53       46.70      2.25 o 
   2   8   2      101.98      106.14      5.64 o 
   3   8   2        3.27        2.80      1.00 o 
   4   8   2      185.41      188.41      7.34 o 
   5   8   2        0.91        1.77      1.33 o 
  -5   9   2        2.27       -0.06      3.07 o 
  -4   9   2      161.06      166.86     11.34 o 
  -3   9   2        1.33        0.64      2.18 o 
  -2   9   2      154.50      144.24      9.10 o 
  -1   9   2      157.79      182.46     17.17 o 
   0   9   2        0.01       -0.25      0.93 o 
   1   9   2       92.03       89.93      7.13 o 
   2   9   2        1.63        3.26      3.42 o 
   3   9   2      134.33      140.09     12.91 o 
   4   9   2        0.54        0.20      0.95 o 
   5   9   2      113.49      125.15      7.74 o 
  -4  10   2        0.44        1.80      3.19 o 
  -3  10   2       62.44       68.56     11.00 o 
  -2  10   2      117.34      142.04     10.61 o 
  -1  10   2       28.87       23.25      4.65 o 
   0  10   2      163.22      148.35     14.78 o 
   1  10   2        0.87        2.52      3.24 o 
   2  10   2        2.92        0.90      2.52 o 
   3  10   2        1.01        1.47      1.71 o 
   4  10   2       32.41       31.57      2.84 o 
  -2  11   2       41.97       51.29      6.94 o 
  -1  11   2      263.08      275.97     24.88 o 
   0  11   2       12.03       14.06      5.59 o 
   1  11   2        1.10        2.34      3.79 o 
   2  11   2        1.74        5.95      3.97 o 
  -1 -10   3       35.38       29.56      7.57 o 
   0 -10   3        4.97        6.67      4.69 o 
   1 -10   3       19.13       18.44      4.57 o 
   2 -10   3       81.41       97.01     13.70 o 
  -3  -9   3       34.26       37.13     10.63 o 
  -2  -9   3      135.39      149.61     17.85 o 
  -1  -9   3       75.81       90.90     18.39 o 
   0  -9   3        0.64        0.22      2.40 o 
   1  -9   3       98.48      111.23      9.00 o 
   2  -9   3       29.61       31.65      5.15 o 
   3  -9   3        0.86        0.58      2.80 o 
   4  -9   3        3.01        5.47      3.25 o 
  -4  -8   3        3.23        0.61      5.15 o 
  -3  -8   3      136.90      195.40     20.37 o 
  -2  -8   3       17.76       16.58      6.22 o 
  -1  -8   3        8.30        5.78      2.73 o 
   0  -8   3       12.70       14.69      2.84 o 
   1  -8   3      177.08      157.20     11.65 o 
   2  -8   3       17.72       21.45      4.15 o 
   3  -8   3       24.62       20.78      4.07 o 
   4  -8   3      269.36      254.72     15.01 o 
   5  -8   3        2.57        2.37      2.79 o 
  -5  -7   3       18.55       24.98      2.68 o 
  -4  -7   3      165.68      164.41     15.21 o 
  -3  -7   3      149.53      132.55      9.59 o 
  -2  -7   3       78.09       65.66      5.14 o 
  -1  -7   3        3.49        5.97      2.06 o 
   0  -7   3      133.62      113.59     10.65 o 
   1  -7   3     1040.56      883.66     34.34 o 
   2  -7   3       16.92       18.33      2.92 o 
   3  -7   3       36.26       37.47      4.75 o 
   4  -7   3      122.83      125.75      8.79 o 
   5  -7   3       72.66       73.61      6.50 o 
   6  -7   3       19.02       20.37      3.73 o 
  -5  -6   3      173.58      175.40      7.70 o 
  -4  -6   3        1.13       -0.33      1.68 o 
  -3  -6   3       43.46       49.20      2.82 o 
  -2  -6   3       59.20       59.51      2.77 o 
  -1  -6   3        4.08        3.82      1.58 o 
   0  -6   3      299.80      272.90     11.24 o 
   1  -6   3        0.13        3.51      1.71 o 
   2  -6   3      140.05      124.84      6.50 o 
   3  -6   3      238.60      217.49      9.37 o 
   4  -6   3       45.72       42.85      3.54 o 
   5  -6   3        7.95        7.79      2.34 o 
   6  -6   3       31.60       27.99      3.87 o 
  -6  -5   3       12.58       13.69      2.08 o 
  -5  -5   3        0.47        2.11      1.39 o 
  -4  -5   3        7.39       10.86      1.63 o 
  -3  -5   3      186.28      182.51      7.67 o 
  -2  -5   3       94.27       95.44      3.68 o 
  -1  -5   3      388.84      366.41     11.40 o 
   0  -5   3        6.39        7.83      1.56 o 
   1  -5   3      941.31      864.47     30.09 o 
   2  -5   3      440.66      399.91     15.03 o 
   3  -5   3       48.17       38.77      3.39 o 
   4  -5   3       17.61       18.61      1.83 o 
   5  -5   3        0.02        1.35      1.61 o 
   6  -5   3       30.18       33.27      3.20 o 
   7  -5   3       10.44        8.72      2.79 o 
  -6  -4   3       48.20       45.91      3.51 o 
  -5  -4   3       67.69       68.06      3.99 o 
  -4  -4   3      195.16      199.12      7.30 o 
  -3  -4   3        4.27        3.91      1.12 o 
  -2  -4   3      449.82      429.06     11.17 o 
  -1  -4   3       95.18      110.69      3.51 o 
   0  -4   3      621.02      605.62     16.18 o 
   1  -4   3      925.00      908.25     38.27 o 
   2  -4   3      337.26      308.26     21.34 o 
   3  -4   3       42.37       39.82      2.36 o 
   4  -4   3      156.75      147.39      5.24 o 
   5  -4   3       29.47       31.91      2.44 o 
   6  -4   3      206.96      210.71     15.38 o 
   7  -4   3       83.98       99.50     11.54 o 
  -7  -3   3       75.92       76.79      4.66 o 
  -6  -3   3      167.85      157.26      9.55 o 
  -5  -3   3       23.35       24.06      2.40 o 
  -4  -3   3       38.61       36.89      2.47 o 
  -3  -3   3      190.82      205.80      6.47 o 
  -2  -3   3       32.01       40.08      1.75 o 
  -1  -3   3        3.90        0.65      0.56 o 
   0  -3   3       17.56       14.86      0.96 o 
   1  -3   3       30.50       23.84      1.89 o 
   2  -3   3     2064.95     2024.97     61.63 o 
   3  -3   3      177.05      165.99      4.87 o 
   4  -3   3       22.99       23.27      1.23 o 
   5  -3   3      219.84      232.07      8.08 o 
   6  -3   3        4.46        3.42      1.17 o 
   7  -3   3        8.94        5.99      2.34 o 
  -7  -2   3       44.75       48.16      3.58 o 
  -6  -2   3        2.29        2.32      1.56 o 
  -5  -2   3      114.83       89.85      4.66 o 
  -4  -2   3      815.20      748.16     26.70 o 
  -3  -2   3       62.76       61.77      3.47 o 
  -2  -2   3      164.44      137.48      5.56 o 
  -1  -2   3       47.61       46.01      2.59 o 
   0  -2   3      246.79      233.90      6.55 o 
   1  -2   3      875.53      790.96     23.08 o 
   2  -2   3        2.05        1.71      0.48 o 
   3  -2   3       24.66       30.23      1.24 o 
   4  -2   3      264.92      257.01      8.43 o 
   5  -2   3        7.97        6.13      1.20 o 
   6  -2   3      159.59      154.21      6.42 o 
   7  -2   3      104.00      112.56      7.18 o 
   8  -2   3       21.09       23.84      8.02 o 
  -7  -1   3       43.71       45.46      3.77 o 
  -6  -1   3       48.76       43.36      7.80 o 
  -5  -1   3      273.77      235.43     10.91 o 
  -4  -1   3      285.32      244.18     10.90 o 
  -3  -1   3      222.56      203.19      8.85 o 
  -2  -1   3        3.15        8.21      1.17 o 
  -1  -1   3      571.46      528.06     13.91 o 
   0  -1   3      944.56      917.80     19.74 o 
   1  -1   3     1843.16     1967.08     49.51 o 
   2  -1   3      740.08      724.71     17.88 o 
   3  -1   3       70.31       70.48      2.82 o 
   4  -1   3      368.70      400.17     13.43 o 
   5  -1   3      150.93      134.93      5.70 o 
   6  -1   3       12.73       11.25      1.56 o 
   7  -1   3        1.50       -0.23      1.83 o 
   8  -1   3        0.01        0.37      1.15 o 
  -7   0   3        0.19       -0.75      1.25 o 
  -6   0   3        7.62        9.40      2.00 o 
  -5   0   3      136.84      133.05      6.80 o 
  -4   0   3        2.37        1.96      1.33 o 
  -3   0   3       56.25       72.66      4.50 o 
  -2   0   3      511.04      530.95     18.33 o 
  -1   0   3      550.62      544.35     13.37 o 
   0   0   3      415.98      461.43     10.87 o 
   1   0   3    19628.00    15703.40    668.46 o 
   2   0   3        1.25        2.32      0.37 o 
   3   0   3      375.44      403.09     11.42 o 
   4   0   3      485.44      513.23     14.47 o 
   5   0   3        8.68        9.61      0.99 o 
   6   0   3        1.27        2.30      0.92 o 
   7   0   3       87.62       93.13      4.42 o 
   8   0   3      132.98      131.88      6.63 o 
  -7   1   3       14.89       17.67      9.22 o 
  -6   1   3       19.49       27.75      2.66 o 
  -5   1   3      276.55      260.14     13.26 o 
  -4   1   3       37.32       33.51      2.58 o 
  -3   1   3      167.67      190.41      5.49 o 
  -2   1   3       58.84       42.59      3.34 o 
  -1   1   3       14.79       16.90      0.89 o 
   0   1   3      284.98      313.70      7.69 o 
   1   1   3      551.61      627.00     15.73 o 
   2   1   3      153.81      165.45      4.54 o 
   3   1   3      100.65       74.96      2.16 o 
   4   1   3      286.93      315.70      8.49 o 
   5   1   3       23.42       22.59      1.43 o 
   6   1   3      130.94      146.48      5.23 o 
   7   1   3       24.42       32.81      2.97 o 
   8   1   3        2.56       -1.04      1.54 o 
  -7   2   3       76.48       72.63      5.30 o 
  -6   2   3      103.03      103.77     10.46 o 
  -5   2   3        1.51        1.49      1.05 o 
  -4   2   3      192.24      192.23      7.86 o 
  -3   2   3       53.94       63.18      2.31 o 
  -2   2   3      653.18      707.01     18.60 o 
  -1   2   3     2680.95     2743.11     81.45 o 
   0   2   3       13.25       16.56      1.02 o 
   1   2   3        0.55        1.69      0.36 o 
   2   2   3     1595.30     1501.53     41.35 o 
   3   2   3      241.01      265.40      7.87 o 
   4   2   3      208.38      173.81      5.13 o 
   5   2   3       68.68       60.23      2.80 o 
   6   2   3      114.71      102.50      4.44 o 
   7   2   3       18.17       13.86      2.17 o 
   8   2   3      116.06      116.72      6.37 o 
  -7   3   3       77.29       67.45     10.63 o 
  -6   3   3       62.33       63.10      8.02 o 
  -5   3   3      149.21      154.74      7.84 o 
  -4   3   3      278.71      293.32     10.36 o 
  -3   3   3        4.14        5.41      1.82 o 
  -2   3   3     1558.87     1634.41     47.44 o 
  -1   3   3      949.02     1062.26     25.81 o 
   0   3   3     1989.01     2147.79     52.23 o 
   1   3   3      177.05      158.96      4.70 o 
   2   3   3      306.00      314.47      9.31 o 
   3   3   3       10.18        7.89      0.97 o 
   4   3   3       29.95       26.84      1.72 o 
   5   3   3       30.32       24.69      1.83 o 
   6   3   3        0.05        0.82      1.12 o 
   7   3   3      169.14      180.24      8.34 o 
   8   3   3       12.58       14.59      2.54 o 
  -7   4   3       98.72       88.42      6.24 o 
  -6   4   3       75.43       73.89      5.21 o 
  -5   4   3       61.77       56.47      4.20 o 
  -4   4   3      798.28      780.62     30.56 o 
  -3   4   3      186.33      184.81      7.95 o 
  -2   4   3      132.21      143.73      5.03 o 
  -1   4   3      429.66      379.68     11.78 o 
   0   4   3       33.31       28.07      1.33 o 
   1   4   3        0.44        0.39      0.40 o 
   2   4   3     1956.47     2021.92     51.78 o 
   3   4   3      202.31      214.59      6.79 o 
   4   4   3       24.04       29.68      1.86 o 
   5   4   3      456.35      449.24     14.85 o 
   6   4   3       28.26       26.78      2.72 o 
   7   4   3        0.04        0.97      1.39 o 
  -7   5   3       12.91       15.76      3.03 o 
  -6   5   3       63.76       66.31      5.23 o 
  -5   5   3        0.87        0.80      1.41 o 
  -4   5   3      148.58      151.32      9.54 o 
  -3   5   3       95.56       87.68      3.99 o 
  -2   5   3      204.49      219.48      7.63 o 
  -1   5   3      331.30      327.66     10.30 o 
   0   5   3       48.02       65.06      2.50 o 
   1   5   3     1036.78     1028.73     27.43 o 
   2   5   3      104.60      119.45      3.85 o 
   3   5   3      378.16      372.06     17.72 o 
   4   5   3      241.53      228.37      7.50 o 
   5   5   3       26.10       28.76      3.75 o 
   6   5   3        0.31       -1.02      1.02 o 
   7   5   3       90.96       88.32      5.39 o 
  -6   6   3       17.14       14.83      3.10 o 
  -5   6   3        6.29        7.14      3.88 o 
  -4   6   3       94.23       99.20      6.84 o 
  -3   6   3       39.05       42.07      2.75 o 
  -2   6   3       83.17       98.33      4.36 o 
  -1   6   3      440.74      424.57     13.35 o 
   0   6   3      663.85      703.44     19.77 o 
   1   6   3      533.17      534.39     14.89 o 
   2   6   3      281.35      259.44      7.51 o 
   3   6   3      486.60      447.22     14.60 o 
   4   6   3        2.38        3.41      1.42 o 
   5   6   3       16.27       15.90      1.74 o 
   6   6   3        7.17        8.60      1.76 o 
   7   6   3       10.39       12.12      2.39 o 
  -6   7   3       11.96       10.02      5.86 o 
  -5   7   3      168.37      181.02     11.04 o 
  -4   7   3       11.42       12.20      2.12 o 
  -3   7   3        7.13        4.35      1.52 o 
  -2   7   3      673.95      600.32     26.80 o 
  -1   7   3      530.08      523.18     17.52 o 
   0   7   3       95.85       83.79      3.82 o 
   1   7   3     1353.66     1376.48     38.42 o 
   2   7   3      515.35      499.67     15.79 o 
   3   7   3        9.36       10.74      1.51 o 
   4   7   3      507.53      481.87     20.32 o 
   5   7   3       42.30       41.99      2.80 o 
   6   7   3       55.12       52.07      3.94 o 
  -5   8   3        8.14        8.13      3.12 o 
  -4   8   3       73.31       78.11      5.68 o 
  -3   8   3       29.67       24.29      2.46 o 
  -2   8   3        1.65        3.05      1.35 o 
  -1   8   3        1.33        0.47      1.03 o 
   0   8   3       35.58       33.99      2.35 o 
   1   8   3       55.68       56.10      4.15 o 
   2   8   3       46.05       46.98      2.55 o 
   3   8   3      241.68      266.56      8.92 o 
   4   8   3       14.52       20.14      2.45 o 
   5   8   3       49.68       56.25      3.40 o 
   6   8   3        2.04        2.73      1.50 o 
  -4   9   3        4.37        0.27      5.23 o 
  -3   9   3        2.95       11.58      2.96 o 
  -2   9   3       87.61       87.77      5.95 o 
  -1   9   3      107.43      104.48      5.62 o 
   0   9   3       14.98       15.46      2.26 o 
   1   9   3        4.86        7.13      1.80 o 
   2   9   3      254.65      261.07     14.60 o 
   3   9   3      257.59      266.34     10.94 o 
   4   9   3      129.28      144.66      6.85 o 
   5   9   3       24.39       30.91      3.36 o 
  -4  10   3        0.72        0.42      2.92 o 
  -3  10   3       40.52       40.34      5.72 o 
  -2  10   3       18.60       22.61      4.71 o 
  -1  10   3        5.69       12.17      3.75 o 
   0  10   3       41.38       56.01      6.16 o 
   1  10   3       53.60       60.93      3.50 o 
   2  10   3        0.89        3.00      1.13 o 
   3  10   3      217.48      233.19     26.14 o 
   4  10   3       39.68       50.62      3.93 o 
  -2  11   3        7.95       11.58      4.11 o 
  -1  11   3        0.05        5.91      3.64 o 
   0  11   3       17.24        4.69      3.97 o 
   1  11   3       12.01        9.01      4.33 o 
   2  11   3      382.70      401.43     31.00 o 
  -2  -9   4        0.40       -7.21      7.21 o 
  -1  -9   4        0.36       -1.77      3.21 o 
   0  -9   4        0.00       -1.98      2.88 o 
   1  -9   4      134.04      151.73     10.85 o 
   2  -9   4       69.08       87.40      8.05 o 
   3  -9   4       13.34       15.34      7.75 o 
  -3  -8   4       10.23       14.38      6.83 o 
  -2  -8   4        1.46       -3.24      6.67 o 
  -1  -8   4       11.22       12.35      4.15 o 
   0  -8   4      224.79      227.33     12.19 o 
   1  -8   4       48.98       46.05      6.48 o 
   2  -8   4       76.25       83.97     16.40 o 
   3  -8   4       73.86       76.54      9.01 o 
   4  -8   4        0.16        2.57      2.74 o 
   5  -8   4      120.38      112.85      8.90 o 
  -4  -7   4       42.82       57.15      8.86 o 
  -3  -7   4       41.53       39.45      5.65 o 
  -2  -7   4      125.85      106.02      9.17 o 
  -1  -7   4       73.32       77.13      6.47 o 
   0  -7   4       16.49       16.67      2.75 o 
   1  -7   4        4.96        4.34      2.06 o 
   2  -7   4        5.24        3.33      1.99 o 
   3  -7   4        3.69        2.96      2.48 o 
   4  -7   4       26.69       25.09      7.39 o 
   5  -7   4        4.92        0.02      2.51 o 
  -5  -6   4       22.79       24.59      3.93 o 
  -4  -6   4       54.32       60.01      6.11 o 
  -3  -6   4       14.03       15.41      1.97 o 
  -2  -6   4      191.03      165.77     11.42 o 
  -1  -6   4      185.94      173.50      7.39 o 
   0  -6   4       22.06       21.42      3.77 o 
   1  -6   4      735.23      716.01     28.70 o 
   2  -6   4       17.57       16.01      2.58 o 
   3  -6   4      197.29      182.37      8.31 o 
   4  -6   4      224.72      212.18     12.51 o 
   5  -6   4      425.73      399.56     28.74 o 
   6  -6   4      127.51      140.40     11.63 o 
  -6  -5   4        0.37        1.22      1.55 o 
  -5  -5   4       34.30       35.43      3.03 o 
  -4  -5   4      117.42      118.91      5.58 o 
  -3  -5   4      102.98       90.20      5.31 o 
  -2  -5   4      292.42      258.33      8.30 o 
  -1  -5   4        5.10        7.08      1.04 o 
   0  -5   4       20.20       24.26      3.87 o 
   1  -5   4      336.09      308.34     13.60 o 
   2  -5   4      107.42       98.37      5.36 o 
   3  -5   4        0.00       -0.79      1.09 o 
   4  -5   4      280.53      257.48      9.41 o 
   5  -5   4      381.32      373.66     37.00 o 
   6  -5   4       11.73        9.17      2.40 o 
   7  -5   4       78.99       92.84      6.52 o 
  -6  -4   4      125.16      143.72      8.74 o 
  -5  -4   4      115.75      139.01      8.17 o 
  -4  -4   4      275.43      248.18     10.72 o 
  -3  -4   4     1552.43     1427.41     41.67 o 
  -2  -4   4        0.76        1.00      0.70 o 
  -1  -4   4       15.56       17.71      1.56 o 
   0  -4   4      696.55      714.09     19.79 o 
   1  -4   4       35.83       34.33      2.37 o 
   2  -4   4        0.36        0.34      0.94 o 
   3  -4   4      105.99      106.17      5.77 o 
   4  -4   4      197.95      189.79      7.91 o 
   5  -4   4        0.45       -0.18      1.09 o 
   6  -4   4      506.99      527.53     22.64 o 
   7  -4   4       19.12       23.79      6.31 o 
  -6  -3   4       10.79       15.28      2.76 o 
  -5  -3   4        0.70       -0.02      1.54 o 
  -4  -3   4      121.07      113.64      8.30 o 
  -3  -3   4       76.33       67.30      3.92 o 
  -2  -3   4      352.41      324.18      8.58 o 
  -1  -3   4       73.05       72.31      2.53 o 
   0  -3   4      375.84      384.79      9.89 o 
   1  -3   4      268.14      229.51     10.39 o 
   2  -3   4      126.00      122.00      4.91 o 
   3  -3   4        0.02        0.89      0.44 o 
   4  -3   4       12.98       11.21      1.01 o 
   5  -3   4      373.18      371.93      9.69 o 
   6  -3   4       94.28       95.21      9.44 o 
   7  -3   4       17.41       11.07      3.97 o 
  -7  -2   4       41.60       48.95      3.63 o 
  -6  -2   4        4.02        5.11      1.65 o 
  -5  -2   4      217.51      199.58     10.02 o 
  -4  -2   4      232.36      226.51     10.71 o 
  -3  -2   4      319.88      296.28     11.61 o 
  -2  -2   4        2.14        3.89      0.79 o 
  -1  -2   4       74.46       72.92      2.99 o 
   0  -2   4     1947.73     1907.65     47.94 o 
   1  -2   4        1.78        1.70      0.81 o 
   2  -2   4       16.94       15.68      0.83 o 
   3  -2   4      167.22      172.80      4.95 o 
   4  -2   4      296.58      293.34      7.72 o 
   5  -2   4       69.78       73.65      3.67 o 
   6  -2   4      302.75      313.50     12.98 o 
   7  -2   4       41.75       38.37      3.28 o 
   8  -2   4        0.02        1.47      2.72 o 
  -7  -1   4        0.00        0.11      1.35 o 
  -6  -1   4      110.81      116.96      9.35 o 
  -5  -1   4        7.95        2.40      1.72 o 
  -4  -1   4       93.65       90.96      5.29 o 
  -3  -1   4        7.77        4.31      1.22 o 
  -2  -1   4       82.11       84.09      4.07 o 
  -1  -1   4      643.51      654.22     16.82 o 
   0  -1   4      190.51      178.01      4.40 o 
   1  -1   4      815.17      929.37     22.17 o 
   2  -1   4      250.47      262.16      7.02 o 
   3  -1   4      350.27      345.06      8.77 o 
   4  -1   4        0.05       -0.14      0.87 o 
   5  -1   4      600.21      593.52     22.53 o 
   6  -1   4      128.18      130.29      6.17 o 
   7  -1   4       40.48       38.19      2.50 o 
   8  -1   4       99.72      115.90      6.53 o 
  -7   0   4       66.77       66.19     10.93 o 
  -6   0   4       31.23       25.90      4.53 o 
  -5   0   4       37.80       47.17      3.62 o 
  -4   0   4       72.33       69.15      6.81 o 
  -3   0   4      749.95      697.51     24.54 o 
  -2   0   4     1012.13      995.83     31.45 o 
  -1   0   4        1.59       -0.31      0.31 o 
   0   0   4     1379.29     1386.75     34.54 o 
   1   0   4     6875.77     7316.86    195.87 o 
   2   0   4      270.27      310.53      8.75 o 
   3   0   4       30.21       27.63      1.28 o 
   4   0   4       97.86       99.68      3.37 o 
   5   0   4      227.42      221.41      6.32 o 
   6   0   4       13.68       12.47      1.38 o 
   7   0   4      194.97      205.73      7.01 o 
   8   0   4        0.08       -0.09      1.12 o 
  -7   1   4       54.29       53.47      4.17 o 
  -6   1   4      191.06      169.09      8.46 o 
  -5   1   4        9.79        6.33      2.17 o 
  -4   1   4      260.47      251.20     10.82 o 
  -3   1   4      314.46      288.76     11.96 o 
  -2   1   4     1133.63     1235.68     34.27 o 
  -1   1   4     1422.03     1398.42     34.47 o 
   0   1   4     1513.10     1619.17     38.36 o 
   1   1   4     2331.51     2520.76     66.71 o 
   2   1   4      666.30      790.24     19.66 o 
   3   1   4      297.72      302.29      7.52 o 
   4   1   4       80.53       93.17      2.58 o 
   5   1   4       72.18       84.26      4.93 o 
   6   1   4       81.10       89.73      3.94 o 
   7   1   4      105.75      105.50      4.29 o 
   8   1   4       14.97       15.95      2.21 o 
  -7   2   4       56.28       55.28      6.13 o 
  -6   2   4        0.34        1.84      1.44 o 
  -5   2   4       20.66       25.52      2.96 o 
  -4   2   4      146.43      140.47      6.67 o 
  -3   2   4       75.74       72.55      4.97 o 
  -2   2   4     1391.59     1470.83     47.17 o 
  -1   2   4      259.58      306.18      8.51 o 
   0   2   4      196.39      220.27      5.78 o 
   1   2   4     1754.86     1823.93     41.72 o 
   2   2   4      352.25      367.41     10.62 o 
   3   2   4       51.82       67.48      2.48 o 
   4   2   4       73.38       72.47      2.65 o 
   5   2   4      263.51      275.69      9.46 o 
   6   2   4       66.39       64.00      3.46 o 
   7   2   4       58.20       58.11      4.44 o 
   8   2   4       35.74       40.35      8.49 o 
  -7   3   4        1.91        4.23      1.98 o 
  -6   3   4      157.14      142.79     11.90 o 
  -5   3   4      212.69      185.69     10.08 o 
  -4   3   4        1.59        1.72      1.32 o 
  -3   3   4      841.66      841.06     22.30 o 
  -2   3   4       64.06       72.13      2.41 o 
  -1   3   4       49.10       74.22      3.24 o 
   0   3   4     1639.16     1738.65     45.73 o 
   1   3   4       29.34       28.93      1.18 o 
   2   3   4       94.40       93.73      3.56 o 
   3   3   4      386.44      450.29     13.02 o 
   4   3   4        6.43        4.86      0.96 o 
   5   3   4      124.99      112.07      4.64 o 
   6   3   4      339.06      342.59     11.78 o 
   7   3   4      121.75      117.03      6.12 o 
   8   3   4        7.93        5.18      1.86 o 
  -7   4   4       21.05       21.74      4.24 o 
  -6   4   4       16.29       12.34      2.38 o 
  -5   4   4        3.69        5.96      4.33 o 
  -4   4   4        1.63        4.90      1.46 o 
  -3   4   4      177.53      169.69      5.64 o 
  -2   4   4      321.93      328.21      9.45 o 
  -1   4   4      377.77      350.56     12.72 o 
   0   4   4      615.45      696.08     17.41 o 
   1   4   4     1263.94     1253.16     33.33 o 
   2   4   4        9.26        9.42      0.93 o 
   3   4   4        3.07        3.80      0.87 o 
   4   4   4      244.31      236.26      7.51 o 
   5   4   4       12.20       19.10      1.93 o 
   6   4   4       88.57       76.30      3.83 o 
   7   4   4        1.33        0.76      1.32 o 
  -6   5   4        5.11        1.22      1.98 o 
  -5   5   4      119.67      140.70     18.93 o 
  -4   5   4      120.18      111.59      7.02 o 
  -3   5   4      555.13      557.47     18.49 o 
  -2   5   4      119.80      117.45      4.77 o 
  -1   5   4      400.19      430.57     13.34 o 
   0   5   4     2252.25     2375.79     58.21 o 
   1   5   4       93.84      103.10      3.47 o 
   2   5   4       70.75       76.64      2.99 o 
   3   5   4       52.67       55.44      2.76 o 
   4   5   4      134.53      140.58      5.50 o 
   5   5   4       80.66       79.43      3.78 o 
   6   5   4      229.66      231.10      8.92 o 
   7   5   4       39.89       47.27      3.90 o 
  -6   6   4      127.90      142.64      9.25 o 
  -5   6   4       14.74       12.94      5.77 o 
  -4   6   4       34.02       34.58      2.89 o 
  -3   6   4        2.47        1.15      1.27 o 
  -2   6   4       32.24       32.17      2.32 o 
  -1   6   4      873.32      833.22     26.69 o 
   0   6   4       12.49       12.06      0.97 o 
   1   6   4        0.44        0.51      0.98 o 
   2   6   4       12.11       13.05      1.18 o 
   3   6   4       85.47       80.58      3.64 o 
   4   6   4        0.21       -0.83      1.40 o 
   5   6   4      106.86      106.32      6.07 o 
   6   6   4       52.32       59.27      4.79 o 
   7   6   4       19.64       29.25      3.12 o 
  -6   7   4        0.64       -1.43      2.23 o 
  -5   7   4       44.25       55.88      6.85 o 
  -4   7   4        4.33        3.14      1.72 o 
  -3   7   4      109.42      126.52      5.65 o 
  -2   7   4     1040.20      961.99     31.01 o 
  -1   7   4       33.09       29.75      2.23 o 
   0   7   4       85.75       87.50      3.96 o 
   1   7   4      319.87      320.10      8.94 o 
   2   7   4       33.02       40.13      2.17 o 
   3   7   4        2.42        2.16      1.01 o 
   4   7   4        6.49        6.59      1.28 o 
   5   7   4       74.85       74.45      4.06 o 
   6   7   4        3.59        2.66      2.60 o 
  -5   8   4       49.93       68.39     21.18 o 
  -4   8   4       38.70       39.72      4.99 o 
  -3   8   4      277.94      299.92     13.56 o 
  -2   8   4       11.73        5.95      1.49 o 
  -1   8   4      354.08      337.62     12.85 o 
   0   8   4      155.40      138.67      7.28 o 
   1   8   4      143.07      139.57      5.74 o 
   2   8   4        6.91        5.96      0.93 o 
   3   8   4        2.90        3.01      0.89 o 
   4   8   4       72.22       74.14      4.41 o 
   5   8   4        0.19        1.14      0.91 o 
   6   8   4       29.15       30.95      3.18 o 
  -4   9   4        8.50        8.56      3.51 o 
  -3   9   4        0.84        1.82      1.67 o 
  -2   9   4      516.76      476.43     24.59 o 
  -1   9   4      205.91      186.16      7.55 o 
   0   9   4       38.35       35.18      2.52 o 
   1   9   4      608.31      598.73     23.24 o 
   2   9   4       18.80       20.77      2.06 o 
   3   9   4      118.46      125.28      5.97 o 
   4   9   4       28.98       31.03      3.53 o 
   5   9   4        3.19        6.08      1.77 o 
  -3  10   4       82.96       81.77      7.75 o 
  -2  10   4       11.74        9.88      3.54 o 
  -1  10   4       82.83       90.99      6.75 o 
   0  10   4      191.09      215.85      9.34 o 
   1  10   4       45.83       40.91      3.17 o 
   2  10   4      155.49      154.23     14.51 o 
   3  10   4        8.81        6.31      1.43 o 
   4  10   4        0.34        2.61      1.23 o 
  -2  11   4      164.13      162.92     12.09 o 
  -1  11   4       87.98       82.05      9.10 o 
   0  11   4       15.00       15.86      5.23 o 
   1  11   4       34.99       34.25      7.03 o 
   2  11   4       71.96       71.50     14.24 o 
  -1  -9   5        1.74       -0.54      7.57 o 
   0  -9   5      153.96      171.78     17.66 o 
   1  -9   5      139.03      121.90      9.55 o 
   2  -9   5       30.35       25.86      6.67 o 
   3  -9   5       33.13       40.42      6.40 o 
  -3  -8   5      119.37      157.10     14.89 o 
  -2  -8   5        1.76       -6.31      7.03 o 
  -1  -8   5      227.60      213.93     30.73 o 
   0  -8   5      139.13      157.35      9.68 o 
   1  -8   5       12.64       20.93      3.69 o 
   2  -8   5      115.16      103.22      8.31 o 
   3  -8   5        6.89        3.82      2.85 o 
   4  -8   5       15.19       16.39      3.83 o 
  -4  -7   5       19.93       23.63      7.25 o 
  -3  -7   5        2.30       -4.36      4.36 o 
  -2  -7   5      122.72      133.86     10.07 o 
  -1  -7   5       12.97       16.91      3.70 o 
   0  -7   5        2.38        0.39      2.03 o 
   1  -7   5      279.37      276.06     11.95 o 
   2  -7   5       37.60       38.61      5.39 o 
   3  -7   5        2.49        4.90      2.77 o 
   4  -7   5        0.03       -1.35      3.15 o 
   5  -7   5        1.28       -0.28      2.12 o 
  -5  -6   5       38.12       42.62      4.74 o 
  -4  -6   5       26.28       38.32      7.71 o 
  -3  -6   5      102.73      110.90     11.09 o 
  -2  -6   5        2.06        2.69      3.44 o 
  -1  -6   5       58.40       54.50      3.80 o 
   0  -6   5      472.50      427.17     16.46 o 
   1  -6   5      128.26      114.94      6.76 o 
   2  -6   5      380.23      346.28     17.02 o 
   3  -6   5        4.25        3.72      1.84 o 
   4  -6   5        3.54        0.44      1.86 o 
   5  -6   5      232.76      235.20     27.01 o 
   6  -6   5       47.65       47.74      4.96 o 
  -5  -5   5        2.55        4.22      1.61 o 
  -4  -5   5       95.55       92.16      4.78 o 
  -3  -5   5       60.60       61.21      3.27 o 
  -2  -5   5        0.23        0.30      0.78 o 
  -1  -5   5       87.98       78.82      4.84 o 
   0  -5   5      319.77      286.00     14.52 o 
   1  -5   5      468.32      421.09     17.80 o 
   2  -5   5       64.19       56.92      4.03 o 
   3  -5   5      295.05      282.04     11.45 o 
   4  -5   5      307.71      283.12     11.45 o 
   5  -5   5       33.25       27.22      2.59 o 
   6  -5   5      132.04      127.91     12.44 o 
  -6  -4   5       50.36       51.99      3.85 o 
  -5  -4   5        0.66        2.55      1.42 o 
  -4  -4   5       85.06       80.14      4.34 o 
  -3  -4   5       22.28       24.97      2.05 o 
  -2  -4   5       53.94       49.27      2.61 o 
  -1  -4   5        6.91        6.21      0.88 o 
   0  -4   5     1058.63     1002.73     33.80 o 
   1  -4   5      197.45      160.94      7.25 o 
   2  -4   5      254.74      232.43      9.50 o 
   3  -4   5      195.96      170.32      7.42 o 
   4  -4   5       99.96       90.11      4.37 o 
   5  -4   5      163.62      166.64      7.49 o 
   6  -4   5        1.36        1.59      1.48 o 
   7  -4   5        8.10        9.55      2.34 o 
  -6  -3   5        0.02        0.45      1.59 o 
  -5  -3   5      107.33       95.14      7.60 o 
  -4  -3   5       20.82       16.77      2.02 o 
  -3  -3   5      108.57      103.74      6.69 o 
  -2  -3   5       15.04       16.69      1.71 o 
  -1  -3   5      628.23      594.86     17.78 o 
   0  -3   5       96.05       98.22      3.16 o 
   1  -3   5     1044.74     1018.67     34.71 o 
   2  -3   5       62.99       56.35      3.06 o 
   3  -3   5       69.47       68.86      3.60 o 
   4  -3   5      382.63      358.12     13.29 o 
   5  -3   5       55.57       58.71      3.38 o 
   6  -3   5       23.92       21.94      2.41 o 
   7  -3   5        5.18        5.08      3.02 o 
  -6  -2   5      148.48      151.30      6.89 o 
  -5  -2   5        0.96        0.30      1.78 o 
  -4  -2   5      285.91      267.12     12.45 o 
  -3  -2   5      411.33      389.50     21.52 o 
  -2  -2   5      184.11      174.79      5.61 o 
  -1  -2   5       22.90       27.10      1.74 o 
   0  -2   5       19.67       13.46      1.16 o 
   1  -2   5      623.65      600.83     17.55 o 
   2  -2   5       76.50       72.46      2.90 o 
   3  -2   5      187.81      177.58      5.12 o 
   4  -2   5       33.43       37.68      1.99 o 
   5  -2   5      348.51      349.84     10.08 o 
   6  -2   5       46.30       48.24      4.01 o 
   7  -2   5        0.01       -0.80      2.87 o 
  -6  -1   5       51.40       52.37      6.86 o 
  -5  -1   5      119.40      118.14      6.79 o 
  -4  -1   5       18.85       14.74      4.30 o 
  -3  -1   5       94.64       84.77      4.31 o 
  -2  -1   5      553.91      567.25     15.67 o 
  -1  -1   5      294.17      284.76     10.16 o 
   0  -1   5      527.86      522.32     11.98 o 
   1  -1   5       27.40       34.61      1.39 o 
   2  -1   5      624.87      660.95     18.40 o 
   3  -1   5       40.96       41.46      1.72 o 
   4  -1   5      651.67      640.60     18.53 o 
   5  -1   5      437.13      444.38     12.94 o 
   6  -1   5       16.75       18.09      2.26 o 
   7  -1   5      142.39      156.78      6.19 o 
   8  -1   5        8.05        9.38      1.77 o 
  -7   0   5        2.01        0.08      1.78 o 
  -6   0   5       50.51       52.58      4.12 o 
  -5   0   5       14.18       11.27      2.17 o 
  -4   0   5        0.21        1.11      1.61 o 
  -3   0   5      580.36      528.58     21.30 o 
  -2   0   5      444.10      441.95     15.66 o 
  -1   0   5       38.24       44.85      1.53 o 
   0   0   5        8.50        8.93      0.68 o 
   1   0   5      505.10      515.05     13.46 o 
   2   0   5        0.86        0.66      0.44 o 
   3   0   5      744.51      774.89     21.68 o 
   4   0   5      958.78      936.34     26.26 o 
   5   0   5      139.73      139.15      4.32 o 
   6   0   5      425.13      420.05     14.08 o 
   7   0   5       39.78       42.82      2.95 o 
   8   0   5        0.40        0.83      1.43 o 
  -7   1   5       96.02       97.34      7.93 o 
  -6   1   5        4.59        1.90      1.61 o 
  -5   1   5      226.39      195.67      9.37 o 
  -4   1   5     1430.03     1241.79     47.48 o 
  -3   1   5       97.54       95.31      6.70 o 
  -2   1   5        6.36        6.00      1.14 o 
  -1   1   5        8.43        9.68      0.70 o 
   0   1   5      284.18      262.44      6.46 o 
   1   1   5       41.40       42.69      1.51 o 
   2   1   5     1347.10     1378.51     54.25 o 
   3   1   5        0.35        0.42      0.93 o 
   4   1   5       92.46      103.11      3.27 o 
   5   1   5     1030.40      985.08     27.95 o 
   6   1   5        0.67        0.90      0.71 o 
   7   1   5        1.68        4.26      1.19 o 
   8   1   5       30.88       39.60      3.29 o 
  -7   2   5        0.07       -1.05      1.70 o 
  -6   2   5       31.23       33.12      3.42 o 
  -5   2   5      133.15      140.38      7.12 o 
  -4   2   5       18.50       17.94      2.17 o 
  -3   2   5      277.80      267.93     10.74 o 
  -2   2   5      163.55      179.06      5.37 o 
  -1   2   5       61.35       50.60      1.95 o 
   0   2   5      205.74      209.60      5.14 o 
   1   2   5      516.77      510.50     11.80 o 
   2   2   5      660.05      735.69     20.12 o 
   3   2   5      146.55      134.87      4.45 o 
   4   2   5      540.88      537.27     15.61 o 
   5   2   5       57.43       59.60      2.96 o 
   6   2   5       87.93       77.30      3.70 o 
   7   2   5       38.47       45.78      3.33 o 
   8   2   5        1.85        0.69      1.46 o 
  -7   3   5       13.97        8.85      2.56 o 
  -6   3   5       66.25       62.90      4.96 o 
  -5   3   5       14.59       14.47      4.78 o 
  -4   3   5      205.77      199.00      8.94 o 
  -3   3   5        7.44       11.29      1.30 o 
  -2   3   5      143.78      179.91      5.09 o 
  -1   3   5      102.81       91.81      2.97 o 
   0   3   5        9.91        6.97      0.69 o 
   1   3   5       97.41      108.10      3.23 o 
   2   3   5        4.22        1.52      0.50 o 
   3   3   5      264.47      246.44      8.30 o 
   4   3   5       14.77       12.82      1.32 o 
   5   3   5      210.66      191.58      8.01 o 
   6   3   5       59.86       68.39      3.50 o 
   7   3   5        4.79        5.85      1.45 o 
   8   3   5       42.73       41.60      3.90 o 
  -6   4   5       38.69       44.31      4.28 o 
  -5   4   5      197.58      201.34     14.06 o 
  -4   4   5       13.25       11.27      2.16 o 
  -3   4   5       24.10       34.21      1.83 o 
  -2   4   5       24.57       36.37      1.81 o 
  -1   4   5      144.10      163.20      6.76 o 
   0   4   5      187.52      205.34      5.96 o 
   1   4   5        0.11        0.20      0.38 o 
   2   4   5      511.28      484.00     13.54 o 
   3   4   5        6.79        3.49      0.94 o 
   4   4   5      662.60      623.36     19.89 o 
   5   4   5      275.84      277.91      9.74 o 
   6   4   5       93.59       92.18      4.37 o 
   7   4   5       54.05       54.78      5.99 o 
  -6   5   5      156.23      165.50     10.13 o 
  -5   5   5        0.00       -0.04      1.69 o 
  -4   5   5      276.40      260.04      9.41 o 
  -3   5   5      792.07      765.32     24.81 o 
  -2   5   5      215.48      222.76      7.93 o 
  -1   5   5      250.22      238.10      9.97 o 
   0   5   5      267.92      299.42      8.55 o 
   1   5   5       10.95       11.95      0.92 o 
   2   5   5       63.31       67.55      2.77 o 
   3   5   5      291.49      284.76      9.63 o 
   4   5   5       23.53       27.37      2.05 o 
   5   5   5      129.60      119.00      5.06 o 
   6   5   5      172.00      171.36      6.89 o 
   7   5   5        2.21        1.09      1.47 o 
  -6   6   5        6.50        4.88      2.64 o 
  -5   6   5      173.60      175.94     15.41 o 
  -4   6   5       97.30       94.67      6.07 o 
  -3   6   5      139.65      147.59      6.63 o 
  -2   6   5      765.06      745.62     24.08 o 
  -1   6   5        4.08        6.16      1.23 o 
   0   6   5       13.67       10.16      0.91 o 
   1   6   5       86.27       81.80      3.12 o 
   2   6   5      195.74      195.46      6.65 o 
   3   6   5        1.32        0.92      0.96 o 
   4   6   5       29.67       31.01      2.42 o 
   5   6   5       21.98       21.87      2.03 o 
   6   6   5       37.98       43.42      4.40 o 
   7   6   5       13.67       12.81      2.98 o 
  -5   7   5        5.65        5.08      2.72 o 
  -4   7   5        0.15       -0.69      1.50 o 
  -3   7   5      175.44      188.05      8.24 o 
  -2   7   5       23.07       26.70      3.17 o 
  -1   7   5        0.13        1.30      1.09 o 
   0   7   5       42.71       40.34      2.53 o 
   1   7   5      218.16      196.57      7.49 o 
   2   7   5        6.51       10.93      1.17 o 
   3   7   5      430.52      436.23     14.08 o 
   4   7   5       47.69       48.68      2.84 o 
   5   7   5       16.70       14.99      1.82 o 
   6   7   5       28.24       31.76      2.63 o 
  -5   8   5       22.79       31.72      6.13 o 
  -4   8   5      264.01      270.68     12.76 o 
  -3   8   5       13.47       15.99      2.38 o 
  -2   8   5       29.24       26.91      2.47 o 
  -1   8   5        3.99        6.92      1.47 o 
   0   8   5       11.56       11.68      1.50 o 
   1   8   5       24.27       29.23      2.18 o 
   2   8   5      476.52      467.66     16.87 o 
   3   8   5       17.07       14.99      1.84 o 
   4   8   5       18.96       19.41      1.90 o 
   5   8   5      199.14      195.13      7.71 o 
   6   8   5       19.30       18.78      2.59 o 
  -4   9   5       11.40       12.88      2.57 o 
  -3   9   5      111.60      125.12      6.51 o 
  -2   9   5       26.15       25.12      2.52 o 
  -1   9   5       33.30       32.72      2.66 o 
   0   9   5       62.95       67.74      3.72 o 
   1   9   5        9.83       14.27      1.73 o 
   2   9   5        1.47        1.59      0.90 o 
   3   9   5        0.64        2.37      0.98 o 
   4   9   5       97.35      102.71      6.24 o 
   5   9   5        0.33        1.18      1.35 o 
  -3  10   5       41.27       53.15      6.36 o 
  -2  10   5       28.72       33.51      3.10 o 
  -1  10   5      134.67      130.63      6.45 o 
   0  10   5       11.46        8.04      2.91 o 
   1  10   5       33.50       32.00      2.85 o 
   2  10   5       14.03       16.30      1.76 o 
   3  10   5       13.95       15.64      2.04 o 
   4  10   5        1.56        4.78      1.43 o 
  -2  11   5      159.86      171.68     14.42 o 
  -1  11   5        7.16        4.42      3.27 o 
   0  11   5       66.63       64.50      4.71 o 
   1  11   5        4.16        4.44      1.43 o 
   2  11   5       70.96       71.16      8.47 o 
   3  11   5       12.70       19.47      5.23 o 
   0  -9   6        4.27        7.74      4.47 o 
   1  -9   6       57.64       72.20      7.13 o 
  -2  -8   6       29.22       57.68     12.80 o 
  -1  -8   6       29.18       29.92     11.00 o 
   0  -8   6        0.43        1.24      3.16 o 
   1  -8   6        1.00       -1.69      4.65 o 
   2  -8   6      134.25      139.90      9.95 o 
   3  -8   6        1.94        1.84      3.15 o 
   4  -8   6       37.58       33.41      5.95 o 
  -3  -7   6      113.90      135.82     13.55 o 
  -2  -7   6       92.83       85.27     10.64 o 
  -1  -7   6        6.72        6.82      2.74 o 
   0  -7   6       10.61       20.71      5.73 o 
   1  -7   6       84.48       79.16      6.02 o 
   2  -7   6      205.26      209.53     10.91 o 
   3  -7   6        1.82        4.01      2.64 o 
   4  -7   6      109.59      110.31      9.37 o 
   5  -7   6       21.74       19.39      6.13 o 
  -4  -6   6      139.27      164.39     15.08 o 
  -3  -6   6        3.87       -0.38      8.74 o 
  -2  -6   6        7.77       10.82      3.88 o 
  -1  -6   6       31.70       31.66      4.76 o 
   0  -6   6        0.78        2.91      1.79 o 
   1  -6   6       52.85       50.94      4.11 o 
   2  -6   6        4.89        6.33      2.08 o 
   3  -6   6        0.18        3.52      2.19 o 
   4  -6   6       27.66       28.66      3.19 o 
   5  -6   6       74.37       73.96      6.56 o 
   6  -6   6       32.55       32.58      4.24 o 
  -5  -5   6       65.85       71.53      8.14 o 
  -4  -5   6       63.02       69.62      4.10 o 
  -3  -5   6        1.52       -1.69     10.73 o 
  -2  -5   6      143.86      146.50     11.14 o 
  -1  -5   6        5.03        4.93      1.75 o 
   0  -5   6      162.09      151.55      7.22 o 
   1  -5   6        6.02        1.46      2.58 o 
   2  -5   6        2.27        2.83      1.58 o 
   3  -5   6       17.79       11.07      1.98 o 
   4  -5   6      117.98      104.31      7.31 o 
   5  -5   6       74.81       66.28      4.55 o 
   6  -5   6        1.22        3.02      2.70 o 
  -5  -4   6        0.36        2.96      1.59 o 
  -4  -4   6      134.89      131.47      6.17 o 
  -3  -4   6      352.74      355.45     12.88 o 
  -2  -4   6        2.87        1.75      1.56 o 
  -1  -4   6      736.12      704.89     22.45 o 
   0  -4   6      363.64      340.13     11.98 o 
   1  -4   6      128.53      124.56      6.05 o 
   2  -4   6      280.02      254.61     10.75 o 
   3  -4   6      549.81      485.22     17.65 o 
   4  -4   6      104.63       97.64      4.64 o 
   5  -4   6       74.31       75.10      4.73 o 
   6  -4   6      177.90      174.26      8.50 o 
   7  -4   6      109.62      101.66      7.57 o 
  -6  -3   6        5.72        6.02      1.96 o 
  -5  -3   6      193.55      193.05      8.23 o 
  -4  -3   6       66.42       60.25      4.92 o 
  -3  -3   6        1.38        2.69      2.63 o 
  -2  -3   6      380.20      354.64     15.25 o 
  -1  -3   6      202.05      204.81      6.75 o 
   0  -3   6      279.25      252.75     10.14 o 
   1  -3   6      550.90      486.94     17.72 o 
   2  -3   6        4.60        5.65      1.33 o 
   3  -3   6      533.59      505.34     18.11 o 
   4  -3   6       22.93       23.62      2.15 o 
   5  -3   6       66.43       64.88      4.68 o 
   6  -3   6      115.98      110.67      6.64 o 
   7  -3   6       25.11       32.73      7.75 o 
  -6  -2   6       27.36       26.81      3.03 o 
  -5  -2   6        8.70        3.39      2.50 o 
  -4  -2   6       55.77       47.02      4.14 o 
  -3  -2   6      636.64      572.02     28.36 o 
  -2  -2   6       61.70       54.95      3.60 o 
  -1  -2   6      201.44      192.34      6.18 o 
   0  -2   6      736.33      733.39     20.45 o 
   1  -2   6        9.80        7.48      0.80 o 
   2  -2   6      132.80      118.85      5.11 o 
   3  -2   6        0.33        0.15      0.41 o 
   4  -2   6        0.31       -0.80      0.80 o 
   5  -2   6      169.78      166.38      7.81 o 
   6  -2   6       57.91       63.80      4.16 o 
   7  -2   6        6.08        3.74      1.88 o 
  -6  -1   6        2.27        1.35      2.82 o 
  -5  -1   6        2.06        1.15      1.87 o 
  -4  -1   6      317.18      302.26     13.56 o 
  -3  -1   6       44.44       49.87      4.49 o 
  -2  -1   6      105.82       95.96      4.75 o 
  -1  -1   6      173.95      161.55      5.91 o 
   0  -1   6      525.58      532.46     14.84 o 
   1  -1   6      343.85      323.94      9.10 o 
   2  -1   6     1212.78     1244.28     34.70 o 
   3  -1   6       66.72       65.78      2.33 o 
   4  -1   6      154.55      153.95      5.30 o 
   5  -1   6      343.86      341.53     11.62 o 
   6  -1   6        3.15        6.23      1.54 o 
   7  -1   6        2.16        2.98      1.09 o 
  -6   0   6        7.53        5.64      2.16 o 
  -5   0   6       49.23       49.60      5.96 o 
  -4   0   6      133.88      125.72      6.86 o 
  -3   0   6        0.06        3.98      1.57 o 
  -2   0   6      543.46      570.28     17.72 o 
  -1   0   6      394.15      392.39      9.46 o 
   0   0   6     1701.25     1715.57     45.94 o 
   1   0   6      863.84      960.43     26.32 o 
   2   0   6     2629.36     2772.49     82.69 o 
   3   0   6       87.90       87.50      2.98 o 
   4   0   6        8.84        9.39      2.24 o 
   5   0   6      167.38      166.20      6.26 o 
   6   0   6        7.05       10.65      1.33 o 
   7   0   6       56.07       53.00      2.79 o 
   8   0   6       91.67       95.26      4.25 o 
  -6   1   6        5.31        5.91      2.73 o 
  -5   1   6       59.24       61.53      5.11 o 
  -4   1   6      117.02      112.60      7.19 o 
  -3   1   6       12.99       16.06      2.23 o 
  -2   1   6       47.08       50.12      2.22 o 
  -1   1   6     1055.45     1074.28     24.97 o 
   0   1   6      488.72      501.35     11.89 o 
   1   1   6      903.05      977.56     24.03 o 
   2   1   6      190.26      188.60      6.06 o 
   3   1   6        0.01        0.73      0.39 o 
   4   1   6      727.37      701.32     20.08 o 
   5   1   6        3.05        4.37      0.85 o 
   6   1   6        9.35       11.38      2.00 o 
   7   1   6       24.22       26.84      2.16 o 
   8   1   6       18.96       18.35      4.32 o 
  -6   2   6      196.53      171.43     10.37 o 
  -5   2   6       43.68       55.73      4.13 o 
  -4   2   6        3.70        1.15      1.42 o 
  -3   2   6       36.65       40.29      2.58 o 
  -2   2   6      339.39      327.02      9.82 o 
  -1   2   6      348.96      365.21      8.37 o 
   0   2   6     1456.65     1480.00     32.07 o 
   1   2   6      126.41      137.74      3.68 o 
   2   2   6       96.34      110.86      3.67 o 
   3   2   6     1215.83     1222.60     31.16 o 
   4   2   6      103.80      107.70      3.92 o 
   5   2   6      153.12      136.91      4.89 o 
   6   2   6       41.87       45.62      2.47 o 
   7   2   6       13.30       11.15      2.11 o 
   8   2   6       16.49       19.36      2.41 o 
  -6   3   6       49.24       44.75      4.46 o 
  -5   3   6      209.14      182.56     10.50 o 
  -4   3   6        0.04       -0.98      1.39 o 
  -3   3   6      328.50      340.63     11.58 o 
  -2   3   6       58.58       65.73      2.55 o 
  -1   3   6     1052.04     1053.28     25.58 o 
   0   3   6      467.04      505.05     12.66 o 
   1   3   6       31.92       27.38      1.24 o 
   2   3   6       74.23       59.03      2.26 o 
   3   3   6      122.65      139.02      4.79 o 
   4   3   6       61.95       47.38      2.29 o 
   5   3   6      131.41      123.23      4.55 o 
   6   3   6       66.10       69.94      3.24 o 
   7   3   6        6.72        4.46      1.68 o 
  -6   4   6       41.91       34.33      8.83 o 
  -5   4   6        0.00        0.76      1.80 o 
  -4   4   6       28.57       25.64      3.16 o 
  -3   4   6      603.32      566.08     18.17 o 
  -2   4   6      271.96      261.04      7.49 o 
  -1   4   6       74.80       89.85      3.19 o 
   0   4   6       53.22       46.30      2.02 o 
   1   4   6      222.53      212.66      5.91 o 
   2   4   6        1.86        1.27      0.64 o 
   3   4   6     1250.80     1206.66     31.79 o 
   4   4   6      402.28      375.10     12.46 o 
   5   4   6        1.16       -0.77      0.77 o 
   6   4   6      271.50      258.18      9.32 o 
   7   4   6        0.46       -1.26      1.30 o 
  -6   5   6       10.55       13.08      4.87 o 
  -5   5   6        6.40        4.51      5.59 o 
  -4   5   6       45.64       36.13      3.06 o 
  -3   5   6      211.56      216.92      7.97 o 
  -2   5   6        9.66        7.47      1.33 o 
  -1   5   6       40.63       42.95      2.29 o 
   0   5   6      368.96      377.02     10.59 o 
   1   5   6        9.38        8.17      1.32 o 
   2   5   6      770.34      753.03     19.08 o 
   3   5   6       47.22       40.91      2.04 o 
   4   5   6      463.70      439.22     14.53 o 
   5   5   6      277.80      260.14      9.34 o 
   6   5   6       36.56       38.24      3.31 o 
   7   5   6        0.02       -1.31      1.33 o 
  -6   6   6       43.94       41.84      5.14 o 
  -5   6   6       97.66       96.26      9.19 o 
  -4   6   6       12.22        9.47      3.55 o 
  -3   6   6        0.72        1.20      1.90 o 
  -2   6   6       38.59       44.06      2.74 o 
  -1   6   6       95.65       93.35      4.15 o 
   0   6   6       34.44       52.43      4.40 o 
   1   6   6      505.60      496.60     12.88 o 
   2   6   6      183.39      190.76      6.00 o 
   3   6   6      124.40      126.10      4.47 o 
   4   6   6      708.49      659.94     21.24 o 
   5   6   6        4.39        3.37      1.14 o 
   6   6   6        0.21        4.99      1.65 o 
   7   6   6        1.61        0.42      1.48 o 
  -5   7   6        0.39        0.06      2.48 o 
  -4   7   6      188.96      204.04      9.78 o 
  -3   7   6        2.23        0.83      2.06 o 
  -2   7   6       86.53       80.01      4.27 o 
  -1   7   6      125.23      112.71      4.90 o 
   0   7   6      137.31      140.89      5.70 o 
   1   7   6       45.41       42.93      2.18 o 
   2   7   6      403.09      395.42     12.67 o 
   3   7   6      250.06      233.40      7.61 o 
   4   7   6        0.11       -0.18      0.78 o 
   5   7   6      180.35      189.97      7.42 o 
   6   7   6        0.09       -0.75      1.09 o 
  -5   8   6       86.11       90.72      9.91 o 
  -4   8   6        4.47        6.23      3.00 o 
  -3   8   6        3.75        2.58      1.71 o 
  -2   8   6       28.70       27.68      2.44 o 
  -1   8   6       14.57       15.69      1.90 o 
   0   8   6       76.39       72.87      3.68 o 
   1   8   6        0.50        0.04      0.86 o 
   2   8   6        5.95        7.86      1.30 o 
   3   8   6        0.97        0.98      0.81 o 
   4   8   6       45.25       49.19      2.86 o 
   5   8   6        0.87        0.91      2.55 o 
   6   8   6        1.86        3.07      1.29 o 
  -4   9   6        1.07        3.64      2.25 o 
  -3   9   6        5.24        4.62      1.91 o 
  -2   9   6      104.81      105.23      8.38 o 
  -1   9   6       96.38       99.02      6.61 o 
   0   9   6       79.69       87.22      4.35 o 
   1   9   6       30.34       31.75      3.07 o 
   2   9   6        6.02        3.08      1.17 o 
   3   9   6      238.44      244.92     11.61 o 
   4   9   6      162.84      160.51      8.09 o 
   5   9   6       38.82       43.14      3.12 o 
  -3  10   6       73.80       84.61      5.42 o 
  -2  10   6        8.44        8.94      2.08 o 
  -1  10   6       37.12       40.48      3.28 o 
   0  10   6       26.35       29.20      2.72 o 
   1  10   6       21.84       26.02      2.67 o 
   2  10   6      146.98      151.08     10.96 o 
   3  10   6        1.26        2.94      1.11 o 
   4  10   6       84.88       85.15      8.11 o 
  -2  11   6        4.33        6.06      3.59 o 
  -1  11   6        3.38        5.70      1.78 o 
   0  11   6        6.00        7.21      1.90 o 
   1  11   6       92.73       99.20      6.04 o 
   2  11   6       21.40       21.36      2.17 o 
  -1  -8   7       49.30       68.14     14.42 o 
   0  -8   7       71.77       68.50      8.30 o 
   1  -8   7       98.97      117.79     11.28 o 
   2  -8   7       52.95       55.24      8.29 o 
   3  -8   7       21.38       14.97      3.77 o 
  -2  -7   7        0.01        0.15      6.17 o 
  -1  -7   7       22.52       33.71     11.36 o 
   0  -7   7      180.29      186.79     10.12 o 
   1  -7   7        1.05        1.14      2.29 o 
   2  -7   7       78.59       94.31     11.68 o 
   3  -7   7       18.64       22.80      3.62 o 
   4  -7   7       19.62       19.04      3.87 o 
  -3  -6   7        0.77        0.80      5.65 o 
  -2  -6   7        0.15        5.10      5.49 o 
  -1  -6   7      139.41      147.97     10.63 o 
   0  -6   7       25.15       25.21      5.61 o 
   1  -6   7        0.12        0.23      1.75 o 
   2  -6   7      359.77      342.14     15.53 o 
   3  -6   7        2.66        1.22      3.64 o 
   4  -6   7       80.38       83.56      9.24 o 
   5  -6   7       84.98       83.62      6.84 o 
  -4  -5   7        2.73        6.21      5.83 o 
  -3  -5   7       34.27       42.31      8.29 o 
  -2  -5   7        0.38       -3.40      7.75 o 
  -1  -5   7       24.41       23.85      4.02 o 
   0  -5   7        0.86       -0.79      2.33 o 
   1  -5   7       74.06       74.34      4.78 o 
   2  -5   7      238.26      234.72     10.13 o 
   3  -5   7       46.33       39.65      5.10 o 
   4  -5   7       53.99       52.44      5.00 o 
   5  -5   7       51.01       44.17      6.14 o 
   6  -5   7       57.27       60.34      9.37 o 
  -5  -4   7       56.30       67.27      4.39 o 
  -4  -4   7       72.13       78.32      4.52 o 
  -3  -4   7       31.68       33.30      2.70 o 
  -2  -4   7      305.91      294.79     23.85 o 
  -1  -4   7       68.33       69.75      3.91 o 
   0  -4   7      111.40      110.40      5.23 o 
   1  -4   7       83.45       85.82      4.90 o 
   2  -4   7      139.70      127.97      6.13 o 
   3  -4   7      186.62      171.89      9.56 o 
   4  -4   7      195.46      183.74     11.78 o 
   5  -4   7      212.54      221.28     14.39 o 
   6  -4   7        6.14        3.36      1.94 o 
  -5  -3   7      137.48      157.50      7.70 o 
  -4  -3   7        7.48        9.01      3.32 o 
  -3  -3   7        2.71        2.92      3.83 o 
  -2  -3   7       41.35       38.84      3.64 o 
  -1  -3   7        0.10       -0.43      0.94 o 
   0  -3   7      130.65      126.26      5.52 o 
   1  -3   7      548.01      534.19     17.35 o 
   2  -3   7       37.09       31.64      2.51 o 
   3  -3   7      153.82      139.08      9.04 o 
   4  -3   7      190.15      169.25      6.80 o 
   5  -3   7        0.29        0.13      0.79 o 
   6  -3   7       59.34       63.77      4.66 o 
   7  -3   7       53.18       46.51      8.11 o 
  -5  -2   7        5.18        4.68      2.20 o 
  -4  -2   7      375.19      362.10     16.33 o 
  -3  -2   7      182.53      162.62      8.76 o 
  -2  -2   7       30.98       28.06      3.25 o 
  -1  -2   7       56.07       46.58      2.34 o 
   0  -2   7       85.13       77.92      3.65 o 
   1  -2   7      442.89      429.42     12.07 o 
   2  -2   7        7.57        3.58      1.08 o 
   3  -2   7      377.34      370.08     12.69 o 
   4  -2   7      188.95      189.83      7.30 o 
   5  -2   7      130.97      137.43      9.62 o 
   6  -2   7       30.31       28.82      2.74 o 
   7  -2   7       42.68       38.16      3.22 o 
  -6  -1   7        0.94        0.69      2.17 o 
  -5  -1   7      322.92      323.30     14.95 o 
  -4  -1   7       91.80       87.11      6.60 o 
  -3  -1   7        2.33       -0.11      1.60 o 
  -2  -1   7       39.96       43.08      4.48 o 
  -1  -1   7       33.04       32.95      2.32 o 
   0  -1   7      333.23      338.81      9.62 o 
   1  -1   7       41.43       38.71      1.90 o 
   2  -1   7       10.22        8.98      0.91 o 
   3  -1   7       15.78       21.47      2.15 o 
   4  -1   7      467.96      486.85     17.05 o 
   5  -1   7       30.56       31.30      1.91 o 
   6  -1   7       97.35       92.75      5.29 o 
   7  -1   7       97.49      100.65      5.90 o 
  -6   0   7      142.49      139.45     10.73 o 
  -5   0   7        1.23        1.12      2.24 o 
  -4   0   7       42.20       43.04      3.96 o 
  -3   0   7       79.13       68.30      6.12 o 
  -2   0   7      111.24      114.35      5.36 o 
  -1   0   7      933.52      941.67     21.92 o 
   0   0   7       15.56       16.75      1.08 o 
   1   0   7        0.06       -0.64      0.64 o 
   2   0   7     1524.94     1587.82     47.13 o 
   3   0   7      121.97      109.86      4.74 o 
   4   0   7      198.59      204.06      7.03 o 
   5   0   7       46.28       46.25      3.46 o 
   6   0   7       18.52       15.79      1.74 o 
   7   0   7       34.98       41.46      2.69 o 
  -6   1   7       21.93       21.79      3.86 o 
  -5   1   7      206.53      183.64      9.63 o 
  -4   1   7      124.02      108.27      6.16 o 
  -3   1   7       79.10       74.07      4.70 o 
  -2   1   7      246.54      210.99      7.84 o 
  -1   1   7      216.93      224.42      5.90 o 
   0   1   7      499.86      483.01     12.17 o 
   1   1   7       87.75       86.16      2.73 o 
   2   1   7     3042.68     3065.60     88.75 o 
   3   1   7      503.23      537.34     16.93 o 
   4   1   7      393.57      373.10     11.24 o 
   5   1   7      425.70      420.76     12.67 o 
   6   1   7       25.83       25.72      1.83 o 
   7   1   7      220.38      237.60      8.14 o 
   8   1   7        2.20        2.52      3.42 o 
  -6   2   7       95.41       96.01      9.10 o 
  -5   2   7      119.20      125.04      6.96 o 
  -4   2   7       25.97       28.59      2.96 o 
  -3   2   7      375.29      345.57     12.03 o 
  -2   2   7        2.40        2.58      0.97 o 
  -1   2   7     1427.64     1486.13     33.05 o 
   0   2   7      266.01      264.00      6.65 o 
   1   2   7        3.99        6.76      0.90 o 
   2   2   7      364.19      371.93     11.40 o 
   3   2   7       97.37       98.47      3.22 o 
   4   2   7      105.25      107.63      3.63 o 
   5   2   7       28.42       31.73      1.94 o 
   6   2   7      189.16      191.48      6.57 o 
   7   2   7       18.21       13.83      2.58 o 
  -6   3   7       16.69       20.66      3.46 o 
  -5   3   7      135.50      148.51      9.40 o 
  -4   3   7      472.23      438.83     33.62 o 
  -3   3   7       11.31       16.16      1.89 o 
  -2   3   7      801.68      786.38     22.36 o 
  -1   3   7      207.38      208.04      6.20 o 
   0   3   7       19.89       17.62      1.29 o 
   1   3   7     1136.80     1141.59     27.95 o 
   2   3   7        0.44       -0.45      0.78 o 
   3   3   7        2.68        4.03      0.73 o 
   4   3   7       33.15       38.20      2.82 o 
   5   3   7       14.50       12.34      1.50 o 
   6   3   7       20.04       21.11      1.77 o 
   7   3   7      232.76      228.92     10.75 o 
  -6   4   7        2.06        2.94      2.52 o 
  -5   4   7       78.01       74.78      6.13 o 
  -4   4   7        0.94       -1.64      1.64 o 
  -3   4   7       17.15       16.59      2.11 o 
  -2   4   7        0.62       -0.75      0.75 o 
  -1   4   7      245.04      243.54     10.53 o 
   0   4   7      481.41      429.03     11.07 o 
   1   4   7      567.09      576.93     14.52 o 
   2   4   7      133.52      137.47      4.54 o 
   3   4   7       49.41       52.60      2.33 o 
   4   4   7        1.95        3.62      0.91 o 
   5   4   7       91.76       87.33      3.70 o 
   6   4   7       18.76       17.34      1.79 o 
   7   4   7        4.14        4.03      1.56 o 
  -6   5   7       62.38       77.57      6.71 o 
  -5   5   7       73.57       82.95      6.76 o 
  -4   5   7      153.77      174.58      8.02 o 
  -3   5   7      176.34      173.23      6.70 o 
  -2   5   7      178.40      170.66      6.38 o 
  -1   5   7      550.86      548.60     17.01 o 
   0   5   7      267.53      281.47      8.87 o 
   1   5   7      558.66      574.57     18.14 o 
   2   5   7       41.91       45.23      2.10 o 
   3   5   7      138.12      146.34      4.98 o 
   4   5   7        4.38        5.46      1.10 o 
   5   5   7      101.43       98.96      4.08 o 
   6   5   7       11.08       10.91      1.52 o 
   7   5   7      220.46      205.27      8.26 o 
  -5   6   7      120.77      122.97      8.69 o 
  -4   6   7        2.31        5.10      1.79 o 
  -3   6   7        9.90       10.65      2.21 o 
  -2   6   7       56.51       53.59      7.45 o 
  -1   6   7       69.51       67.00      3.34 o 
   0   6   7      913.62      875.56     28.89 o 
   1   6   7       48.60       40.29      1.92 o 
   2   6   7       82.36       85.25      3.26 o 
   3   6   7      212.04      196.69      6.32 o 
   4   6   7        3.18        2.40      1.50 o 
   5   6   7       18.92       18.85      1.98 o 
   6   6   7       50.34       53.16      3.29 o 
   7   6   7       80.89       84.53      4.57 o 
  -5   7   7        0.25        0.53      2.54 o 
  -4   7   7       17.08       18.32      2.76 o 
  -3   7   7       93.66       89.34      6.12 o 
  -2   7   7       62.29       60.35      3.72 o 
  -1   7   7     1238.04     1185.26     37.54 o 
   0   7   7       16.20       24.66      5.62 o 
   1   7   7       26.27       25.72      1.97 o 
   2   7   7      561.53      547.01     15.56 o 
   3   7   7      198.92      199.93      6.51 o 
   4   7   7       36.22       38.75      2.46 o 
   5   7   7        9.46       12.97      2.29 o 
   6   7   7       28.08       28.08      2.54 o 
  -4   8   7       58.29       76.85      5.15 o 
  -3   8   7        1.41        1.64      1.79 o 
  -2   8   7      208.86      209.56      8.99 o 
  -1   8   7       28.40       23.71      2.24 o 
   0   8   7       93.11       92.51      4.35 o 
   1   8   7       49.97       47.65      7.57 o 
   2   8   7      340.76      327.73     14.77 o 
   3   8   7        7.30        7.97      1.16 o 
   4   8   7       31.44       34.50      2.37 o 
   5   8   7        1.89        1.63      0.99 o 
   6   8   7        0.08        1.17      1.92 o 
  -4   9   7        6.40        6.43      2.93 o 
  -3   9   7       17.19       19.94      2.81 o 
  -2   9   7        0.19        0.91      1.55 o 
  -1   9   7      168.53      156.61      6.69 o 
   0   9   7      127.75      120.43      5.45 o 
   1   9   7        1.62       -0.06      0.93 o 
   2   9   7      266.05      263.63     16.76 o 
   3   9   7       22.76       23.56      2.17 o 
   4   9   7       84.33       85.96      4.79 o 
   5   9   7       10.37       10.57      1.80 o 
  -3  10   7        0.78        0.47      1.96 o 
  -2  10   7       36.78       46.32      4.00 o 
  -1  10   7       23.73       21.49      3.13 o 
   0  10   7       20.24       26.34      5.32 o 
   1  10   7      133.99      137.53      7.50 o 
   2  10   7       27.55       25.67      2.88 o 
   3  10   7       71.40       73.01      4.80 o 
   4  10   7       20.58       21.01      2.43 o 
  -1  11   7       69.93       72.50      4.68 o 
   0  11   7       63.70       62.43      4.78 o 
   1  11   7       13.77       18.04      2.52 o 
   2  11   7       27.23       34.71      2.90 o 
   1  -8   8       53.68       53.14      5.88 o 
  -2  -7   8        0.18        0.18      7.07 o 
  -1  -7   8       55.51       53.72     14.06 o 
   0  -7   8       16.76       10.27      4.51 o 
   1  -7   8       15.60       15.81      6.79 o 
   2  -7   8       49.80       60.85      5.45 o 
   3  -7   8       53.98       68.66      5.79 o 
   4  -7   8        2.94        2.25      2.55 o 
  -3  -6   8       17.50       31.57      8.39 o 
  -2  -6   8       70.53       90.72     11.47 o 
  -1  -6   8       87.84       90.76      8.52 o 
   0  -6   8       33.82       37.40      6.22 o 
   1  -6   8      161.26      169.44      9.17 o 
   2  -6   8      102.58      106.86      6.98 o 
   3  -6   8      158.57      177.72      9.59 o 
   4  -6   8        8.92       11.74      4.50 o 
   5  -6   8        6.03        5.22      2.63 o 
  -4  -5   8        3.65        3.56      6.05 o 
  -3  -5   8       29.96       30.13      7.44 o 
  -2  -5   8       26.78       27.42      7.72 o 
  -1  -5   8       11.09        9.65      3.54 o 
   0  -5   8       92.60       97.54      5.19 o 
   1  -5   8       49.75       55.67      4.12 o 
   2  -5   8       13.59       13.63      2.78 o 
   3  -5   8       22.31       18.57      2.97 o 
   4  -5   8       17.01       16.00      3.04 o 
   5  -5   8       72.07       65.84      4.95 o 
   6  -5   8        4.61        3.91      4.60 o 
  -4  -4   8        3.74        3.41      5.36 o 
  -3  -4   8       47.97       45.55      8.57 o 
  -2  -4   8        6.12        1.63      4.89 o 
  -1  -4   8      121.93      121.03      9.04 o 
   0  -4   8        1.90        4.05      1.53 o 
   1  -4   8       71.83       79.58      6.37 o 
   2  -4   8        1.49        1.74      1.29 o 
   3  -4   8       11.30        9.71      2.09 o 
   4  -4   8       89.51       91.72      8.68 o 
   5  -4   8        0.80        0.41      1.35 o 
   6  -4   8        0.12        1.99      4.15 o 
  -5  -3   8       31.10       32.18      3.13 o 
  -4  -3   8        3.67        0.37      2.12 o 
  -3  -3   8        0.11        0.34      2.43 o 
  -2  -3   8      536.73      560.41     40.83 o 
  -1  -3   8       70.78       70.03      6.49 o 
   0  -3   8      382.50      364.27     12.66 o 
   1  -3   8       79.87       80.06      4.37 o 
   2  -3   8       77.80       79.84      4.50 o 
   3  -3   8       54.70       55.97      3.32 o 
   4  -3   8       53.70       50.87      3.11 o 
   5  -3   8       19.90       27.07      2.47 o 
   6  -3   8       15.52       17.97      2.12 o 
   7  -3   8       25.16       29.14      8.20 o 
  -5  -2   8       31.14       36.52      4.06 o 
  -4  -2   8       10.41       12.14      3.72 o 
  -3  -2   8       42.76       43.27      4.19 o 
  -2  -2   8      111.70      104.18     10.32 o 
  -1  -2   8      681.47      666.12     21.12 o 
   0  -2   8       54.32       46.15      2.82 o 
   1  -2   8        8.79        8.84      2.10 o 
   2  -2   8      402.94      375.64     15.40 o 
   3  -2   8        3.31        2.33      1.05 o 
   4  -2   8      183.85      176.10      7.76 o 
   5  -2   8       45.17       53.02      3.27 o 
   6  -2   8       17.73       16.57      2.61 o 
   7  -2   8       35.80       32.39      6.58 o 
  -5  -1   8       17.60       19.48      4.55 o 
  -4  -1   8        1.29        4.36      2.24 o 
  -3  -1   8       20.39       18.64      2.84 o 
  -2  -1   8      261.14      266.82     12.62 o 
  -1  -1   8        1.38        0.08      1.09 o 
   0  -1   8      159.01      141.83      4.48 o 
   1  -1   8      267.44      259.14      8.44 o 
   2  -1   8        7.15       12.00      1.09 o 
   3  -1   8      480.37      489.94     24.14 o 
   4  -1   8       49.51       44.58      3.24 o 
   5  -1   8       46.68       46.91      3.27 o 
   6  -1   8      136.00      136.50      7.90 o 
   7  -1   8       46.13       49.18      3.92 o 
  -5   0   8       19.88       19.77      3.08 o 
  -4   0   8        9.67       11.27      3.25 o 
  -3   0   8       58.23       54.14      4.35 o 
  -2   0   8      235.48      229.60     18.85 o 
  -1   0   8      165.45      159.68      4.47 o 
   0   0   8       49.66       50.16      1.96 o 
   1   0   8      102.89      102.56      4.72 o 
   2   0   8       37.76       35.16      1.84 o 
   3   0   8       29.32       28.86      1.95 o 
   4   0   8      163.67      172.79      6.53 o 
   5   0   8      203.97      193.74     12.65 o 
   6   0   8       24.00       19.10      2.00 o 
   7   0   8       15.20       13.78      1.90 o 
  -6   1   8       43.97       47.68      5.10 o 
  -5   1   8       63.93       62.00      4.79 o 
  -4   1   8       42.55       38.24      5.44 o 
  -3   1   8      529.72      508.76     35.20 o 
  -2   1   8      193.24      179.43      7.15 o 
  -1   1   8      418.64      400.13     10.09 o 
   0   1   8       20.79       31.59      1.56 o 
   1   1   8      192.95      173.75      6.04 o 
   2   1   8      105.01      120.09      3.92 o 
   3   1   8     1426.82     1415.19     38.44 o 
   4   1   8      182.24      186.87      6.06 o 
   5   1   8        1.63        1.48      0.73 o 
   6   1   8      299.71      305.66      9.45 o 
   7   1   8        0.00        1.02      1.85 o 
  -6   2   8       24.00       28.80     13.07 o 
  -5   2   8        2.84        3.75      3.51 o 
  -4   2   8       83.79       86.13      5.52 o 
  -3   2   8       11.19       15.19      2.46 o 
  -2   2   8        3.77        4.64      1.90 o 
  -1   2   8       63.73       70.32      2.35 o 
   0   2   8      521.77      519.59     13.07 o 
   1   2   8       71.38       68.15      2.79 o 
   2   2   8      285.86      274.73      7.91 o 
   3   2   8       68.62       62.34      2.58 o 
   4   2   8      220.95      213.73      6.12 o 
   5   2   8      164.84      174.40      6.07 o 
   6   2   8       11.58       10.22      1.98 o 
   7   2   8       22.51       21.97      2.02 o 
  -6   3   8       20.03       21.94      3.74 o 
  -5   3   8      201.35      216.21     12.62 o 
  -4   3   8        6.93        9.14      2.56 o 
  -3   3   8       45.22       54.28      3.77 o 
  -2   3   8       17.54       18.89      1.91 o 
  -1   3   8      382.47      406.69     13.35 o 
   0   3   8        8.78        7.36      1.20 o 
   1   3   8       65.11       64.99      2.96 o 
   2   3   8      185.44      180.67      6.74 o 
   3   3   8      136.97      144.03      5.19 o 
   4   3   8      815.08      788.67     22.01 o 
   5   3   8        6.78        7.05      1.14 o 
   6   3   8        6.88        4.96      1.36 o 
   7   3   8        9.64       13.93      1.70 o 
  -5   4   8        0.80        4.96      2.46 o 
  -4   4   8      143.43      134.91      8.82 o 
  -3   4   8        0.73        2.41      1.52 o 
  -2   4   8      130.73      139.61      5.02 o 
  -1   4   8       21.65       18.98      1.58 o 
   0   4   8       20.33       23.31      2.03 o 
   1   4   8        0.75        0.90      0.82 o 
   2   4   8       10.82       12.43      1.49 o 
   3   4   8      715.59      713.22     19.81 o 
   4   4   8        6.50        5.65      0.92 o 
   5   4   8      163.65      144.64      5.37 o 
   6   4   8      132.72      143.04      5.94 o 
   7   4   8        8.17        7.01      1.50 o 
  -5   5   8      232.61      266.57     23.97 o 
  -4   5   8       17.24       16.13      3.51 o 
  -3   5   8      155.32      140.14      6.78 o 
  -2   5   8     1090.76     1109.43     34.55 o 
  -1   5   8       78.98       78.60      3.56 o 
   0   5   8       91.47       82.18      3.62 o 
   1   5   8      246.57      263.68      7.18 o 
   2   5   8       83.97       75.42      3.04 o 
   3   5   8      165.66      162.56      5.42 o 
   4   5   8      299.97      289.78      9.24 o 
   5   5   8       83.28       81.26      3.67 o 
   6   5   8       18.38       18.43      1.83 o 
   7   5   8      218.11      222.99      9.39 o 
  -5   6   8       13.02       16.84      3.87 o 
  -4   6   8       62.94       70.75      7.80 o 
  -3   6   8       70.40       74.40      7.21 o 
  -2   6   8      118.33      123.03      5.15 o 
  -1   6   8      437.90      430.51     15.12 o 
   0   6   8        0.00       -0.27      0.85 o 
   1   6   8      163.13      166.79      5.33 o 
   2   6   8       13.51       12.66      1.23 o 
   3   6   8      538.43      513.48     14.78 o 
   4   6   8       84.87       79.61      3.36 o 
   5   6   8       11.53        7.44      1.24 o 
   6   6   8      111.94      118.48      4.94 o 
   7   6   8        2.29        2.28      1.92 o 
  -5   7   8      100.91      108.82     19.56 o 
  -4   7   8       49.08       50.35      4.12 o 
  -3   7   8        4.27        5.34      1.68 o 
  -2   7   8      255.70      247.77      9.09 o 
  -1   7   8       92.33       89.98      4.27 o 
   0   7   8       29.54       28.60      3.24 o 
   1   7   8        0.53       -0.19      1.03 o 
   2   7   8      172.89      176.90      6.86 o 
   3   7   8       11.29        9.62      1.18 o 
   4   7   8      336.92      338.41     10.45 o 
   5   7   8       92.11       92.94      3.99 o 
   6   7   8        3.42        4.32      1.24 o 
  -4   8   8       29.55       48.08      4.28 o 
  -3   8   8      289.84      328.20     11.96 o 
  -2   8   8       17.59       23.27      3.45 o 
  -1   8   8        5.67        4.30      1.55 o 
   0   8   8       96.27       94.05      5.39 o 
   1   8   8        2.11        0.22      0.90 o 
   2   8   8        0.05        0.77      0.93 o 
   3   8   8      243.00      233.90      7.54 o 
   4   8   8       55.82       55.72      2.84 o 
   5   8   8       21.90       21.90      2.00 o 
  -3   9   8        2.56        3.49      2.96 o 
  -2   9   8       85.40       86.28      5.13 o 
  -1   9   8      222.17      208.28      9.05 o 
   0   9   8       33.36       32.43      2.56 o 
   1   9   8       17.74       19.19      2.20 o 
   2   9   8       17.61       19.32      2.16 o 
   3   9   8       18.73       19.81      2.02 o 
   4   9   8       10.35       11.58      1.72 o 
   5   9   8       35.76       41.05      2.76 o 
  -2  10   8      107.42       96.26      6.34 o 
  -1  10   8        6.30        6.92      2.95 o 
   0  10   8       74.00       72.24      4.90 o 
   1  10   8        0.23        1.44      1.30 o 
   2  10   8        0.11        2.20      1.20 o 
   3  10   8        0.00        0.56      0.89 o 
   4  10   8       30.43       33.32      4.96 o 
  -1  11   8      196.30      189.69     10.17 o 
   0  11   8        3.01        5.65      1.99 o 
   1  11   8        0.22        0.72      1.98 o 
   2  11   8        3.31        6.39      1.66 o 
   0  -7   9        0.73       -3.97      9.01 o 
   1  -7   9       10.47       17.14      5.06 o 
   2  -7   9       38.60       38.82      4.60 o 
  -2  -6   9        8.22        6.35      6.74 o 
  -1  -6   9       25.56       27.12      8.41 o 
   0  -6   9       16.35       16.40     10.45 o 
   1  -6   9       14.67       17.03      3.14 o 
   2  -6   9        6.21        6.96      2.41 o 
   3  -6   9        0.11        5.46      4.22 o 
   4  -6   9        1.16        1.34      2.23 o 
  -3  -5   9       73.37       89.62     14.96 o 
  -2  -5   9        2.10        4.44      5.68 o 
  -1  -5   9      113.40      120.32     18.48 o 
   0  -5   9        3.54        2.30      2.46 o 
   1  -5   9      104.25      117.80      6.92 o 
   2  -5   9       12.29       18.48      2.90 o 
   3  -5   9       44.25       51.42      4.92 o 
   4  -5   9       16.27       21.34      4.57 o 
   5  -5   9        1.10        4.84      3.01 o 
  -4  -4   9        0.59       -3.63      8.47 o 
  -3  -4   9        6.23       -1.44      6.40 o 
  -2  -4   9      159.97      185.60     15.93 o 
  -1  -4   9        9.32        6.57      5.46 o 
   0  -4   9      304.23      311.35     11.51 o 
   1  -4   9      253.62      231.96     10.15 o 
   2  -4   9       10.66       13.33      2.11 o 
   3  -4   9       79.70       92.77      8.77 o 
   4  -4   9      164.24      157.95      8.30 o 
   5  -4   9        4.37        2.22      1.77 o 
   6  -4   9        1.84        3.81      2.13 o 
  -4  -3   9       17.62       27.16      7.77 o 
  -3  -3   9       14.43       20.70      8.47 o 
  -2  -3   9        0.47        0.17      4.72 o 
  -1  -3   9      105.02      117.74     11.65 o 
   0  -3   9       65.32       71.33      4.56 o 
   1  -3   9        2.23        0.90      1.11 o 
   2  -3   9      156.42      152.78     11.31 o 
   3  -3   9       22.37       21.94      2.27 o 
   4  -3   9       15.98       12.59      2.03 o 
   5  -3   9        0.29        0.92      1.40 o 
   6  -3   9       19.68       19.18      4.06 o 
  -4  -2   9       13.85       11.89      5.73 o 
  -3  -2   9        0.01        2.98      2.10 o 
  -2  -2   9      138.96      156.64     18.12 o 
  -1  -2   9       37.73       42.86      7.62 o 
   0  -2   9        0.01        2.31      1.40 o 
   1  -2   9       80.09       74.35      7.18 o 
   2  -2   9      102.32       92.50      8.87 o 
   3  -2   9       13.52       11.31      1.80 o 
   4  -2   9        0.08        0.40      1.09 o 
   5  -2   9        2.66        1.68      1.37 o 
   6  -2   9       63.70       57.78      4.08 o 
   7  -2   9       61.43       59.39      4.89 o 
  -5  -1   9       65.65       75.30      6.01 o 
  -4  -1   9        9.73        9.51      2.64 o 
  -3  -1   9      253.59      232.94     13.95 o 
  -2  -1   9       66.07       61.30      4.85 o 
  -1  -1   9       35.41       36.14      3.73 o 
   0  -1   9      137.53      136.51      5.45 o 
   1  -1   9       79.86       89.52      4.38 o 
   2  -1   9       14.38       17.17      2.50 o 
   3  -1   9      241.81      209.23     12.23 o 
   4  -1   9        1.66        3.14      1.37 o 
   5  -1   9      108.73      120.68      6.57 o 
   6  -1   9       84.33       82.68      5.09 o 
   7  -1   9        4.17        4.94      2.88 o 
  -5   0   9        0.82        0.87      3.62 o 
  -4   0   9       86.85       89.30      6.14 o 
  -3   0   9       41.28       47.48      5.12 o 
  -2   0   9        2.38       -0.81      1.95 o 
  -1   0   9      707.39      712.75     20.80 o 
   0   0   9       30.13       30.55      2.34 o 
   1   0   9      397.30      375.11     11.76 o 
   2   0   9      235.95      239.95     15.89 o 
   3   0   9      148.06      184.80      6.91 o 
   4   0   9       39.57       43.11      2.94 o 
   5   0   9        1.04        1.88      1.16 o 
   6   0   9       18.12       17.94      1.84 o 
   7   0   9        2.10       -0.59      1.37 o 
  -5   1   9       58.36       59.83      5.04 o 
  -4   1   9       29.55       33.16      7.69 o 
  -3   1   9        0.12        0.59      1.85 o 
  -2   1   9      140.82      138.31      6.04 o 
  -1   1   9        2.45        1.11      1.14 o 
   0   1   9      347.14      322.81      9.14 o 
   1   1   9        8.29        6.33      1.15 o 
   2   1   9       26.47       29.13      1.66 o 
   3   1   9      112.99      112.23      3.80 o 
   4   1   9       75.26       75.56      4.53 o 
   5   1   9       83.89       89.83      3.98 o 
   6   1   9        7.94        8.73      1.34 o 
   7   1   9      107.97      122.08      6.17 o 
  -5   2   9       81.71       72.54      6.40 o 
  -4   2   9       70.13       70.76      5.20 o 
  -3   2   9      127.93      120.03      7.00 o 
  -2   2   9       44.39       42.55      3.54 o 
  -1   2   9      379.64      365.35     10.69 o 
   0   2   9       12.94       10.59      1.20 o 
   1   2   9       30.32       27.00      2.58 o 
   2   2   9       33.08       36.45      1.96 o 
   3   2   9      276.72      283.27      9.02 o 
   4   2   9       99.55       98.79      4.88 o 
   5   2   9        7.52        8.13      1.02 o 
   6   2   9       18.97       20.42      2.35 o 
   7   2   9       17.73       20.27      1.94 o 
  -5   3   9       77.87       75.37      9.73 o 
  -4   3   9        5.60        5.35      2.63 o 
  -3   3   9       13.26       15.38      3.12 o 
  -2   3   9      717.05      659.46     29.19 o 
  -1   3   9       66.98       68.10      3.10 o 
   0   3   9      543.75      523.98     17.76 o 
   1   3   9      184.22      185.48      5.88 o 
   2   3   9       18.57       21.31      1.40 o 
   3   3   9      129.85      121.31      4.04 o 
   4   3   9       42.64       41.45      2.15 o 
   5   3   9       10.62       10.87      1.25 o 
   6   3   9       36.26       37.02      2.40 o 
   7   3   9      198.35      210.51     11.33 o 
  -5   4   9        6.47        5.87      3.01 o 
  -4   4   9        0.02        1.85      2.33 o 
  -3   4   9       57.32       66.00      6.00 o 
  -2   4   9       11.60       11.03      2.02 o 
  -1   4   9      563.67      532.90     15.65 o 
   0   4   9       49.95       44.17      2.10 o 
   1   4   9       26.95       25.77      1.66 o 
   2   4   9      414.31      395.14     12.32 o 
   3   4   9       95.26       90.03      3.52 o 
   4   4   9      305.74      299.59      9.98 o 
   5   4   9       81.59       81.85      3.42 o 
   6   4   9        3.18        3.89      1.12 o 
   7   4   9       76.56       75.17      4.47 o 
  -5   5   9        0.10       -1.28      2.56 o 
  -4   5   9       24.22       24.66      3.06 o 
  -3   5   9       29.34       22.14      2.77 o 
  -2   5   9      145.37      155.44      7.88 o 
  -1   5   9       50.86       46.43      2.69 o 
   0   5   9        0.83       -0.45      0.85 o 
   1   5   9      220.82      207.44      9.24 o 
   2   5   9       13.34       13.25      1.30 o 
   3   5   9      399.14      376.78     12.36 o 
   4   5   9       81.38       80.44      3.36 o 
   5   5   9       32.61       30.97      2.04 o 
   6   5   9       22.66       23.19      2.04 o 
   7   5   9       52.61       45.66      3.05 o 
  -5   6   9        1.05        1.67      2.98 o 
  -4   6   9       86.20       88.72      5.60 o 
  -3   6   9       36.05       45.91      7.19 o 
  -2   6   9      155.01      150.06      6.08 o 
  -1   6   9       33.23       32.36      2.26 o 
   0   6   9      115.31      112.97      4.65 o 
   1   6   9        7.88        8.94      1.34 o 
   2   6   9      314.80      289.01      8.79 o 
   3   6   9        0.88        0.33      1.47 o 
   4   6   9        7.61        7.41      1.41 o 
   5   6   9      132.14      125.02      4.77 o 
   6   6   9       51.99       58.45      3.28 o 
  -4   7   9       23.55       33.04      7.45 o 
  -3   7   9       23.11       29.21      3.26 o 
  -2   7   9        6.79        4.02      1.40 o 
  -1   7   9      383.05      358.37     12.26 o 
   0   7   9      127.89      119.86      6.09 o 
   1   7   9      173.77      162.14      8.38 o 
   2   7   9      332.87      330.71     10.71 o 
   3   7   9      245.43      236.35      7.64 o 
   4   7   9      167.68      165.34      5.84 o 
   5   7   9        2.59        1.16      1.18 o 
   6   7   9       22.51       23.76      3.01 o 
  -4   8   9       37.22       43.43      6.41 o 
  -3   8   9        0.02       -1.05      2.75 o 
  -2   8   9       24.87       30.10      3.54 o 
  -1   8   9        3.81        4.14      1.74 o 
   0   8   9      154.93      136.76      5.89 o 
   1   8   9        0.30        0.63      1.03 o 
   2   8   9       47.11       40.39      3.16 o 
   3   8   9      385.15      370.80     15.85 o 
   4   8   9        6.50        6.09      1.21 o 
   5   8   9        5.45        5.93      2.20 o 
  -3   9   9       29.01       31.19      3.52 o 
  -2   9   9        1.07        2.79      1.52 o 
  -1   9   9       71.80       78.84      6.73 o 
   0   9   9       38.15       37.41      3.05 o 
   1   9   9       58.59       58.18      4.00 o 
   2   9   9      174.03      157.68      8.14 o 
   3   9   9       36.03       37.01      3.13 o 
   4   9   9      151.10      155.52      8.23 o 
   5   9   9       94.86      107.36      5.08 o 
  -2  10   9       30.09       37.33      3.58 o 
  -1  10   9       14.36       14.14      2.30 o 
   0  10   9       13.69        7.21      1.93 o 
   1  10   9       37.93       43.82      3.60 o 
   2  10   9        7.25       11.39      2.70 o 
   3  10   9      177.38      185.99     11.72 o 
   0  11   9        2.17        1.88      1.73 o 
   1  11   9        0.13        1.69      2.61 o 
  -1  -6  10        5.24       -7.57      7.57 o 
   0  -6  10       19.50       17.66     11.18 o 
   1  -6  10        3.52        0.53      2.15 o 
   2  -6  10        2.49        3.15      6.18 o 
   3  -6  10      210.84      224.79     11.58 o 
  -2  -5  10        2.60        5.78      6.71 o 
  -1  -5  10        1.95        2.76      6.19 o 
   0  -5  10        3.53        8.33      6.58 o 
   1  -5  10        6.46        3.74      2.92 o 
   2  -5  10       91.27       99.00      6.45 o 
   3  -5  10       12.46       16.53      2.90 o 
   4  -5  10       48.09       54.22      4.67 o 
  -3  -4  10       70.94       94.51     12.49 o 
  -2  -4  10       28.73       38.98      8.90 o 
  -1  -4  10       62.51       68.77     10.45 o 
   0  -4  10        2.13       -3.65      3.65 o 
   1  -4  10        7.26       10.26      2.14 o 
   2  -4  10       15.88       16.64      2.37 o 
   3  -4  10       41.08       47.54      4.81 o 
   4  -4  10      123.46      124.63      7.27 o 
   5  -4  10       82.05       81.45     14.96 o 
  -3  -3  10        0.18       -2.32      4.97 o 
  -2  -3  10        0.12        3.50      4.96 o 
  -1  -3  10       10.30       11.05      6.06 o 
   0  -3  10        4.86        5.19      2.45 o 
   1  -3  10        0.29        2.11      2.88 o 
   2  -3  10       74.33       73.85      6.76 o 
   3  -3  10       46.31       54.74      7.81 o 
   4  -3  10        0.74        0.62      1.71 o 
   5  -3  10       17.25       24.98      6.58 o 
   6  -3  10        0.20        2.84      2.02 o 
  -4  -2  10        1.89        3.98      5.26 o 
  -3  -2  10      119.71      130.13     24.42 o 
  -2  -2  10       82.53       82.43     15.50 o 
  -1  -2  10       13.22        9.02      6.04 o 
   0  -2  10      120.22      120.73      6.43 o 
   1  -2  10        0.15       -0.84      1.08 o 
   2  -2  10       47.86       51.83      4.14 o 
   3  -2  10        8.25        8.54      1.84 o 
   4  -2  10      183.22      144.69     12.27 o 
   5  -2  10       11.50       14.71      2.37 o 
   6  -2  10        7.59        7.13      2.61 o 
  -4  -1  10       81.16      103.89      9.33 o 
  -3  -1  10       24.10       32.30      3.85 o 
  -2  -1  10      121.67      118.22     13.43 o 
  -1  -1  10       12.00       12.09      5.43 o 
   0  -1  10       11.70        9.82      1.68 o 
   1  -1  10       56.94       61.90      3.62 o 
   2  -1  10       18.94       15.91      2.07 o 
   3  -1  10      156.38      158.39     10.31 o 
   4  -1  10        2.46        1.34      1.51 o 
   5  -1  10       80.26       85.55      5.42 o 
   6  -1  10       64.46       68.90      4.74 o 
  -4   0  10        1.73       -0.20      2.32 o 
  -3   0  10        0.04       -0.48      1.92 o 
  -2   0  10       27.59       29.01      3.58 o 
  -1   0  10        2.11        3.42      1.94 o 
   0   0  10      361.88      370.63     10.92 o 
   1   0  10        1.41        1.86      0.96 o 
   2   0  10       70.52       51.24      2.68 o 
   3   0  10      561.95      550.66     30.76 o 
   4   0  10       22.72       25.61      4.17 o 
   5   0  10       44.12       45.30      3.67 o 
   6   0  10        1.85        3.21      1.27 o 
   7   0  10        0.69        2.37      1.54 o 
  -5   1  10        2.75       -0.18      2.53 o 
  -4   1  10       30.76       29.74      3.75 o 
  -3   1  10      127.65      120.97      9.09 o 
  -2   1  10       20.67       18.35      2.33 o 
  -1   1  10       62.65       57.91      3.52 o 
   0   1  10        1.96        0.76      0.97 o 
   1   1  10      119.75      116.27      4.14 o 
   2   1  10        1.76        3.51      1.23 o 
   3   1  10     1071.44     1017.70     32.54 o 
   4   1  10       36.31       35.38      2.01 o 
   5   1  10        4.24        3.43      0.97 o 
   6   1  10      127.60      135.86      5.51 o 
   7   1  10        0.03        0.12      1.82 o 
  -5   2  10       19.96       20.83      5.05 o 
  -4   2  10       65.96       68.34      8.38 o 
  -3   2  10        1.24        0.23      2.16 o 
  -2   2  10      193.25      202.81     12.31 o 
  -1   2  10        5.10        6.03      2.24 o 
   0   2  10      261.81      258.98     12.74 o 
   1   2  10      192.75      177.84      7.32 o 
   2   2  10       42.08       39.97      2.18 o 
   3   2  10        0.01       -0.60      0.68 o 
   4   2  10        0.19       -0.23      0.59 o 
   5   2  10       10.98       15.78      1.50 o 
   6   2  10        0.53        0.47      0.83 o 
   7   2  10       38.30       36.47      2.97 o 
  -5   3  10       50.22       59.44      6.10 o 
  -4   3  10        3.65        4.57      2.73 o 
  -3   3  10      161.80      152.97      9.36 o 
  -2   3  10        0.18       -1.42      1.43 o 
  -1   3  10       52.32       51.52      2.83 o 
   0   3  10       33.38       31.92      2.12 o 
   1   3  10       77.10       71.08      3.80 o 
   2   3  10       59.67       58.06      4.86 o 
   3   3  10       84.31       73.86      2.94 o 
   4   3  10       26.71       30.15      1.89 o 
   5   3  10        1.59        1.85      1.59 o 
   6   3  10       57.92       67.52      3.15 o 
   7   3  10       12.10       16.88      2.40 o 
  -5   4  10        5.10        6.05      3.36 o 
  -4   4  10      104.21      100.82      7.84 o 
  -3   4  10        0.73       -1.54      1.54 o 
  -2   4  10       43.85       45.57      3.54 o 
  -1   4  10       28.80       30.74      2.09 o 
   0   4  10        6.79        7.16      1.27 o 
   1   4  10        3.54        5.59      1.46 o 
   2   4  10      369.31      338.65     10.73 o 
   3   4  10       18.74       17.16      1.64 o 
   4   4  10       45.36       50.68      3.00 o 
   5   4  10        3.35        2.48      0.89 o 
   6   4  10        0.01        0.24      2.12 o 
   7   4  10       16.63       17.26      2.02 o 
  -4   5  10       31.57       32.23      3.69 o 
  -3   5  10      173.66      197.23      9.06 o 
  -2   5  10      386.38      388.83     15.35 o 
  -1   5  10       39.54       41.09      3.93 o 
   0   5  10      353.75      345.37     14.71 o 
   1   5  10       73.21       70.77      3.26 o 
   2   5  10       28.05       26.73      1.87 o 
   3   5  10       18.36       15.13      1.52 o 
   4   5  10      181.69      176.19      5.69 o 
   5   5  10        0.08        2.45      0.91 o 
   6   5  10       37.36       37.52      2.61 o 
  -4   6  10       77.64       88.83      6.70 o 
  -3   6  10       18.42       20.91      3.01 o 
  -2   6  10       22.89       25.79      3.44 o 
  -1   6  10      132.93      135.14      5.55 o 
   0   6  10       17.85       14.14      2.29 o 
   1   6  10      237.35      221.01      8.98 o 
   2   6  10       27.42       26.67      1.88 o 
   3   6  10      157.28      157.95      5.58 o 
   4   6  10       54.33       50.86      2.48 o 
   5   6  10        3.52        4.72      1.19 o 
   6   6  10       85.30       89.90      5.08 o 
  -4   7  10        7.18        8.61      2.70 o 
  -3   7  10       10.54       12.57      2.67 o 
  -2   7  10      208.42      221.33      8.47 o 
  -1   7  10       16.97       18.92      2.05 o 
   0   7  10      374.56      330.19     40.74 o 
   1   7  10        0.91        0.94      2.43 o 
   2   7  10       16.68       18.61      1.90 o 
   3   7  10      194.45      189.07      6.54 o 
   4   7  10       26.63       22.30      2.14 o 
   5   7  10       14.58       11.80      2.53 o 
   6   7  10        4.32        1.76      1.24 o 
  -3   8  10      155.69      175.72      8.78 o 
  -2   8  10       29.87       29.19      2.67 o 
  -1   8  10      142.66      154.94      7.47 o 
   0   8  10       21.90       21.49      5.14 o 
   1   8  10        0.01        2.79      2.61 o 
   2   8  10        2.94        4.22      1.36 o 
   3   8  10      343.63      340.27     14.26 o 
   4   8  10       12.70       15.88      2.23 o 
   5   8  10        0.23        1.86      1.16 o 
  -2   9  10      149.84      158.01      9.08 o 
  -1   9  10       96.20       98.30      4.87 o 
   0   9  10       60.58       55.06     11.72 o 
   1   9  10      181.87      167.13      8.61 o 
   2   9  10       20.21       14.12      2.10 o 
   3   9  10      109.37      102.49      6.31 o 
   4   9  10        8.67       10.19      1.90 o 
  -1  10  10       45.33       49.07      4.30 o 
   0  10  10       87.44       77.40     12.17 o 
   1  10  10       36.91       38.40      3.49 o 
   2  10  10      167.30      157.78     18.57 o 
   3  10  10       62.05       60.34      8.38 o 
  -1  -5  11        1.03        2.46      7.19 o 
   0  -5  11        4.10       13.52     11.36 o 
   1  -5  11       82.75      106.00      8.65 o 
   2  -5  11       26.44       26.37      3.58 o 
   3  -5  11        3.96        4.43      4.82 o 
  -2  -4  11        0.64       -1.78      5.84 o 
  -1  -4  11        3.24        1.23      5.83 o 
   0  -4  11      149.78      149.11     14.34 o 
   1  -4  11       31.21       33.28      4.61 o 
   2  -4  11       28.99       30.28      4.32 o 
   3  -4  11       45.06       52.56     17.57 o 
   4  -4  11       70.90       84.71      7.07 o 
  -3  -3  11        1.20        0.38      6.17 o 
  -2  -3  11       12.47       19.60     18.03 o 
  -1  -3  11      462.84      502.59     40.56 o 
   0  -3  11       52.26       45.17      8.40 o 
   1  -3  11      211.45      230.94     10.56 o 
   2  -3  11      174.95      180.74     13.48 o 
   3  -3  11       43.58       40.71      5.87 o 
   4  -3  11      122.64      134.14     11.45 o 
   5  -3  11        4.45        7.45      4.60 o 
  -3  -2  11        8.25       21.89      7.03 o 
  -2  -2  11       27.09       31.09      8.15 o 
  -1  -2  11       63.56       70.41      9.93 o 
   0  -2  11      179.38      184.01     15.06 o 
   1  -2  11       29.74       26.14      2.74 o 
   2  -2  11       29.09       24.86      4.27 o 
   3  -2  11      151.16      159.57     10.19 o 
   4  -2  11        3.44        4.46      2.04 o 
   5  -2  11      109.31      106.44      7.42 o 
   6  -2  11       26.95       27.13      3.59 o 
  -4  -1  11        8.20       11.87      6.37 o 
  -3  -1  11        0.40       -5.87     12.53 o 
  -2  -1  11        8.21        9.26      6.06 o 
  -1  -1  11       50.41       50.22     12.80 o 
   0  -1  11        0.69        1.79      1.78 o 
   1  -1  11        1.64        1.00      1.54 o 
   2  -1  11      120.79      142.47     11.75 o 
   3  -1  11        0.72        2.70      1.69 o 
   4  -1  11      140.27      138.00     14.77 o 
   5  -1  11       39.02       44.33      4.47 o 
   6  -1  11        0.02       -1.76      1.76 o 
  -4   0  11        0.11       -2.25      2.25 o 
  -3   0  11        0.48       -1.38      3.46 o 
  -2   0  11       74.19       85.23     15.95 o 
  -1   0  11       85.52       85.53      5.56 o 
   0   0  11        0.95        3.63      2.38 o 
   1   0  11       56.46       57.06      3.35 o 
   2   0  11       16.74       12.86      1.89 o 
   3   0  11        9.22       10.13      2.17 o 
   4   0  11       76.89       85.05      5.40 o 
   5   0  11       65.38       66.03      4.46 o 
   6   0  11       74.16       86.88      5.38 o 
  -4   1  11       84.84       87.20      6.63 o 
  -3   1  11        2.87        4.43      2.62 o 
  -2   1  11       71.42       79.06      8.23 o 
  -1   1  11       45.38       54.67      4.21 o 
   0   1  11      309.80      301.43     10.99 o 
   1   1  11        6.43        4.70      1.08 o 
   2   1  11       93.12       88.28      4.21 o 
   3   1  11      315.32      308.63     13.26 o 
   4   1  11      633.74      615.35     30.57 o 
   5   1  11      143.48      156.40      7.24 o 
   6   1  11        2.18        2.26      1.83 o 
  -4   2  11        0.59        1.44      2.79 o 
  -3   2  11       44.23       43.72      4.74 o 
  -2   2  11        2.68        0.70      1.57 o 
  -1   2  11       14.92       13.48      2.49 o 
   0   2  11      259.16      257.32     10.21 o 
   1   2  11      169.41      166.92      8.16 o 
   2   2  11       67.38       62.05      4.67 o 
   3   2  11        0.11        0.72      0.85 o 
   4   2  11       18.87       18.86      3.03 o 
   5   2  11       19.71       19.92      1.54 o 
   6   2  11        2.91        4.21      1.16 o 
  -4   3  11      104.95      104.73      8.40 o 
  -3   3  11        0.11       -0.46      2.23 o 
  -2   3  11        0.56        0.84      1.68 o 
  -1   3  11       95.15      113.49      5.38 o 
   0   3  11       52.83       58.51      3.22 o 
   1   3  11       10.22        9.94      1.30 o 
   2   3  11        6.72        8.22      1.38 o 
   3   3  11       89.81       90.64      3.91 o 
   4   3  11        0.15        0.60      0.71 o 
   5   3  11      189.42      184.99      6.67 o 
   6   3  11        5.86        6.10      1.28 o 
  -4   4  11       15.57       12.69      3.70 o 
  -3   4  11        0.01        1.85      1.95 o 
  -2   4  11       34.01       32.70      3.12 o 
  -1   4  11      232.00      234.13      7.87 o 
   0   4  11       24.15       23.35      2.26 o 
   1   4  11        0.66        0.82      0.99 o 
   2   4  11      144.92      137.55      5.16 o 
   3   4  11        2.68        2.74      0.91 o 
   4   4  11      123.05      122.07      4.51 o 
   5   4  11        0.52        0.08      0.95 o 
   6   4  11        6.44        7.52      1.34 o 
  -4   5  11       29.15       31.96      5.20 o 
  -3   5  11        2.12        5.00      2.20 o 
  -2   5  11        9.35       11.76      2.26 o 
  -1   5  11      347.97      331.33     24.77 o 
   0   5  11       69.66       65.85      3.42 o 
   1   5  11        2.09        1.31      1.09 o 
   2   5  11       39.30       40.72      2.37 o 
   3   5  11      113.06      115.16      5.04 o 
   4   5  11       46.89       44.37      2.36 o 
   5   5  11       79.41       80.49      4.44 o 
   6   5  11       93.16      100.24      6.19 o 
  -4   6  11       29.13       34.81      3.96 o 
  -3   6  11        0.48       -1.04      2.09 o 
  -2   6  11        4.24        3.98      2.02 o 
  -1   6  11       79.09       79.08      3.95 o 
   0   6  11       59.65       54.81      3.80 o 
   1   6  11        4.86        5.91      4.51 o 
   2   6  11      287.87      270.00     12.13 o 
   3   6  11       50.61       46.46      3.08 o 
   4   6  11       91.04       86.09      3.56 o 
   5   6  11        8.51        8.96      1.51 o 
   6   6  11        0.45        0.87      1.15 o 
  -3   7  11       39.24       41.36      4.13 o 
  -2   7  11        9.30        7.75      2.29 o 
  -1   7  11       74.80       72.85      6.82 o 
   0   7  11      152.86      143.26      7.53 o 
   1   7  11       98.77       84.99      4.98 o 
   2   7  11       18.98       15.56      1.99 o 
   3   7  11       25.81       24.15      2.51 o 
   4   7  11        1.69        1.73      0.99 o 
   5   7  11       38.48       37.13      3.59 o 
  -3   8  11        7.42        3.20      6.77 o 
  -2   8  11       53.08       64.04      4.58 o 
  -1   8  11        0.45        1.01      1.39 o 
   0   8  11      109.13      107.79     14.15 o 
   1   8  11        0.96        1.77      1.80 o 
   2   8  11       35.99       30.16      2.86 o 
   3   8  11       79.65       77.11      4.83 o 
   4   8  11       92.79       89.55      4.37 o 
   5   8  11       33.04       34.62      2.90 o 
  -2   9  11        3.03        2.62      2.31 o 
  -1   9  11        0.72        0.37      1.59 o 
   0   9  11       64.44       52.50      4.19 o 
   1   9  11       10.84       16.46      2.88 o 
   2   9  11       54.68       56.20      4.13 o 
   3   9  11        5.33        5.01      1.60 o 
   4   9  11        1.28        2.29      1.36 o 
   0  10  11        6.79        3.28      1.77 o 
   1  10  11        1.31       -1.20      1.20 o 
   2  10  11       16.51       17.63      2.53 o 
   0  -4  12       41.97       50.28      9.74 o 
   1  -4  12       46.81       41.10     12.80 o 
   2  -4  12       21.20       26.87      4.28 o 
   3  -4  12       11.59       15.90      4.87 o 
  -2  -3  12       28.99       28.60      8.74 o 
  -1  -3  12       45.35       31.05      8.47 o 
   0  -3  12      106.76      127.26     13.00 o 
   1  -3  12       62.02       74.67      6.86 o 
   2  -3  12        4.61        9.53      6.38 o 
   3  -3  12       54.70       71.17      6.47 o 
   4  -3  12        3.73        8.83      2.83 o 
  -2  -2  12        9.95       16.21      7.71 o 
  -1  -2  12       51.73       53.15      9.42 o 
   0  -2  12       22.99       19.51      6.56 o 
   1  -2  12        4.10        2.88      2.24 o 
   2  -2  12       12.01       13.92      2.43 o 
   3  -2  12        6.28       12.87      3.85 o 
   4  -2  12        0.03        0.75      2.04 o 
   5  -2  12       11.37       13.26      3.11 o 
  -3  -1  12        2.57       13.28      6.88 o 
  -2  -1  12      167.89      186.41     16.80 o 
  -1  -1  12      240.78      273.46     23.97 o 
   0  -1  12       36.24       35.97      7.25 o 
   1  -1  12      111.83      124.71     10.49 o 
   2  -1  12       41.53       35.05      5.71 o 
   3  -1  12        0.03        2.65      1.96 o 
   4  -1  12        0.02        1.91      2.79 o 
   5  -1  12        0.70        2.43      2.20 o 
  -3   0  12       24.24       31.55      7.87 o 
  -2   0  12        5.85        3.26      5.37 o 
  -1   0  12        1.97       -1.08      4.60 o 
   0   0  12      402.60      388.03     24.07 o 
   1   0  12        0.78        1.54      1.38 o 
   2   0  12       60.77       62.23      5.24 o 
   3   0  12      104.81       98.31      9.65 o 
   4   0  12        9.82       13.43      3.02 o 
   5   0  12       10.61       10.77      3.52 o 
   6   0  12        3.64        5.24      2.10 o 
  -3   1  12        5.48        7.04      5.67 o 
  -2   1  12       27.37       38.30      7.80 o 
  -1   1  12      138.49      148.93      8.05 o 
   0   1  12       17.72       16.62      4.11 o 
   1   1  12      110.62      110.53      6.78 o 
   2   1  12       13.75       16.85      3.38 o 
   3   1  12       36.84       39.52      6.66 o 
   4   1  12      245.20      255.12     19.70 o 
   5   1  12        5.70        5.17      2.45 o 
   6   1  12        0.84        1.75      1.98 o 
  -3   2  12       52.75       51.00      5.94 o 
  -2   2  12      199.70      197.36     10.03 o 
  -1   2  12       29.09       32.75      4.36 o 
   0   2  12      166.46      176.94      7.18 o 
   1   2  12       23.21       27.51      2.05 o 
   2   2  12        4.36        4.92      1.20 o 
   3   2  12      170.29      176.84      8.78 o 
   4   2  12       26.18       20.64      2.88 o 
   5   2  12       39.35       49.56      3.59 o 
   6   2  12       15.09       18.05      2.85 o 
  -3   3  12        4.62       12.90      3.70 o 
  -2   3  12        2.92        6.28      2.03 o 
  -1   3  12      240.65      237.84     11.11 o 
   0   3  12      105.61      109.24      5.06 o 
   1   3  12      180.22      182.41     12.10 o 
   2   3  12       72.95       71.55      5.22 o 
   3   3  12        0.41        5.66      1.07 o 
   4   3  12      167.83      169.36      5.68 o 
   5   3  12        2.31        3.29      1.65 o 
   6   3  12        8.15       14.57      1.70 o 
  -3   4  12       17.98       17.35      2.95 o 
  -2   4  12       27.66       29.07      3.25 o 
  -1   4  12        3.15        3.42      4.06 o 
   0   4  12       70.56       69.17      7.11 o 
   1   4  12       25.32       26.46      2.34 o 
   2   4  12        0.55        1.89      1.03 o 
   3   4  12      140.66      135.66      5.53 o 
   4   4  12      134.87      129.30      4.78 o 
   5   4  12       20.15       16.40      2.42 o 
   6   4  12        1.42        1.89      1.20 o 
  -3   5  12       39.58       48.13      5.69 o 
  -2   5  12       27.38       23.61      4.12 o 
  -1   5  12        9.84        6.35      2.38 o 
   0   5  12        4.24        3.87      1.59 o 
   1   5  12       23.73       17.38      1.99 o 
   2   5  12       36.52       44.38      2.57 o 
   3   5  12        2.14        4.35      1.39 o 
   4   5  12      107.10      102.36      4.40 o 
   5   5  12       45.35       43.82      2.85 o 
   6   5  12        1.90        2.19      1.09 o 
  -3   6  12       16.91       20.29      3.32 o 
  -2   6  12       39.68       46.72      7.19 o 
  -1   6  12      235.31      213.22     24.15 o 
   0   6  12        0.01       -0.30      1.13 o 
   1   6  12       69.38       71.69      7.57 o 
   2   6  12       38.95       39.33      2.71 o 
   3   6  12       98.51       92.72      4.17 o 
   4   6  12       37.92       40.93      2.42 o 
   5   6  12        1.26        0.82      1.11 o 
  -2   7  12        1.75        4.45      2.17 o 
  -1   7  12        5.16        7.94      2.79 o 
   0   7  12      197.71      182.06      9.18 o 
   1   7  12       65.43       66.58     16.85 o 
   2   7  12       69.04       70.44      7.12 o 
   3   7  12      198.24      187.33      9.35 o 
   4   7  12       22.38       21.41      2.17 o 
   5   7  12       55.52       48.81      4.48 o 
  -2   8  12        7.66        7.83      2.49 o 
  -1   8  12        9.58       11.11      4.06 o 
   0   8  12        1.94        0.96      1.33 o 
   1   8  12       58.43       52.30      3.93 o 
   2   8  12        0.11        1.33      1.25 o 
   3   8  12        0.38        1.02      1.33 o 
   4   8  12      158.18      168.94     12.08 o 
  -1   9  12        4.79        8.57      2.23 o 
   0   9  12        5.94        8.10      2.12 o 
   1   9  12        8.23        7.58      1.99 o 
   2   9  12       10.80        9.33      2.03 o 
   3   9  12       41.09       38.65      3.46 o 
   0  -3  13        0.59       -0.01      6.11 o 
   1  -3  13       28.76       31.00     11.54 o 
   2  -3  13       31.92       34.96      6.49 o 
   3  -3  13       75.52       82.13      7.29 o 
  -1  -2  13       30.64       37.09      8.96 o 
   0  -2  13       65.46       65.90      9.92 o 
   1  -2  13        0.09        1.26     13.43 o 
   2  -2  13       16.89       21.08      3.59 o 
   3  -2  13       46.95       53.99      5.61 o 
   4  -2  13       92.41      113.31     16.40 o 
  -2  -1  13       36.24       40.30      9.09 o 
  -1  -1  13       26.34       33.60     17.85 o 
   0  -1  13       19.50       12.76     12.98 o 
   1  -1  13        9.05        6.55      2.28 o 
   2  -1  13        0.22        0.28      1.64 o 
   3  -1  13        8.42        7.88      8.11 o 
   4  -1  13      151.78      178.63     14.06 o 
   5  -1  13        4.11        7.70      2.43 o 
  -2   0  13        1.42       -0.54      5.65 o 
  -1   0  13       38.63       57.95      9.34 o 
   0   0  13       16.12       30.84      7.00 o 
   1   0  13       59.17       60.44      8.02 o 
   2   0  13        0.05        4.22      1.72 o 
   3   0  13       41.21       48.35      4.23 o 
   4   0  13      140.76      129.78      7.86 o 
   5   0  13       12.03       19.45      3.53 o 
  -2   1  13       92.03       98.52     11.79 o 
  -1   1  13       46.85       49.85      4.44 o 
   0   1  13        9.27        8.75      4.72 o 
   1   1  13        0.56        2.68      3.01 o 
   2   1  13        0.79        3.64      1.65 o 
   3   1  13       35.83       37.70      3.23 o 
   4   1  13      367.61      340.43     14.78 o 
   5   1  13       50.88       54.78      4.42 o 
  -3   2  13       48.66       55.70     12.98 o 
  -2   2  13        2.53        1.89      2.51 o 
  -1   2  13      153.27      162.53      8.74 o 
   0   2  13       24.47       28.73      3.51 o 
   1   2  13        3.62        3.65      1.37 o 
   2   2  13       27.88       28.68      2.83 o 
   3   2  13       40.54       39.04      3.30 o 
   4   2  13       77.16       76.78      4.93 o 
   5   2  13        8.36        8.06      2.10 o 
  -3   3  13        2.67        0.54      6.49 o 
  -2   3  13       84.67       97.18      7.19 o 
  -1   3  13       70.54       64.27      7.84 o 
   0   3  13       15.80       12.75      7.12 o 
   1   3  13       32.95       34.00      5.29 o 
   2   3  13       10.66       10.23      1.42 o 
   3   3  13        7.17       10.15      1.40 o 
   4   3  13        6.59        4.98      1.05 o 
   5   3  13       27.10       36.70      3.54 o 
  -3   4  13       94.77      117.73      9.27 o 
  -2   4  13       11.67       12.66      3.15 o 
  -1   4  13        1.56        0.67      1.84 o 
   0   4  13      161.96      141.24      6.71 o 
   1   4  13       14.31       16.10      2.75 o 
   2   4  13        0.15        0.54      1.12 o 
   3   4  13        1.57        2.43      1.06 o 
   4   4  13        0.09        1.45      0.93 o 
   5   4  13       51.71       61.93      4.42 o 
  -2   5  13       55.86       57.06     16.49 o 
  -1   5  13      273.90      261.37     16.58 o 
   0   5  13       11.64        8.23      4.33 o 
   1   5  13       90.35       86.71      5.35 o 
   2   5  13       37.87       34.48      2.72 o 
   3   5  13        6.27        4.44      1.28 o 
   4   5  13       25.57       29.59      2.38 o 
   5   5  13       92.85       86.25      4.94 o 
  -2   6  13       14.28       16.08      3.25 o 
  -1   6  13        9.21       11.00      3.06 o 
   0   6  13       73.69       76.55      4.85 o 
   1   6  13        2.23        4.98      1.63 o 
   2   6  13       25.08       24.03      2.60 o 
   3   6  13       50.77       47.88      2.91 o 
   4   6  13       49.52       52.06      3.01 o 
   5   6  13        0.00        0.62      1.25 o 
  -2   7  13        1.13       -1.62      2.70 o 
  -1   7  13       95.95       89.59      7.57 o 
   0   7  13        9.53       11.41      2.88 o 
   1   7  13       86.70       79.51     21.45 o 
   2   7  13        6.78        9.89      5.86 o 
   3   7  13        0.48       -1.13      1.13 o 
   4   7  13      138.11      149.04      8.52 o 
  -1   8  13       25.16       24.88      4.15 o 
   0   8  13       35.71       38.41      3.46 o 
   1   8  13        1.46        3.50      1.69 o 
   2   8  13        2.54        2.83      1.60 o 
   3   8  13        5.77        7.78      1.83 o 
   1   9  13        0.53        0.29      1.89 o 
   1  -2  14       29.48       22.35     11.36 o 
   2  -2  14        9.89       20.67      3.38 o 
   0  -1  14       48.57       71.28     10.39 o 
   1  -1  14       18.04       29.02     10.45 o 
   2  -1  14        7.14        6.58      3.04 o 
   3  -1  14      133.34      144.64      7.99 o 
   4  -1  14       20.54       21.64      3.83 o 
  -1   0  14       58.36       63.33     10.16 o 
   0   0  14        0.01        1.26      7.21 o 
   1   0  14        1.39       12.80      7.57 o 
   2   0  14       55.21       68.15      6.69 o 
   3   0  14       18.33       25.46      3.13 o 
   4   0  14        1.00        4.64      3.37 o 
  -1   1  14        0.39        4.17      6.76 o 
   0   1  14       15.38       11.18      8.65 o 
   1   1  14      187.39      162.95     19.83 o 
   2   1  14       11.15       10.90      2.65 o 
   3   1  14       44.78       42.75      3.96 o 
   4   1  14      286.17      264.25     19.12 o 
   5   1  14      118.38      109.69      6.83 o 
  -2   2  14        4.70       11.31      6.03 o 
  -1   2  14        0.66        2.78      2.45 o 
   0   2  14       42.06       44.28      4.45 o 
   1   2  14       71.47       69.56      6.05 o 
   2   2  14      115.82      122.67      7.67 o 
   3   2  14      108.47      109.18     11.86 o 
   4   2  14        2.10        2.25      2.18 o 
   5   2  14        0.97        4.77      2.07 o 
  -2   3  14        1.01       -0.58      2.38 o 
  -1   3  14       27.03       24.26      3.70 o 
   0   3  14        4.62        7.89      3.88 o 
   1   3  14       62.72       63.98      3.96 o 
   2   3  14       63.32       64.38      6.32 o 
   3   3  14       75.07       77.64      5.02 o 
   4   3  14      134.25      159.22      7.53 o 
   5   3  14        2.69        3.54      3.13 o 
  -2   4  14        4.04        9.78      3.97 o 
  -1   4  14       20.49       13.34      3.42 o 
   0   4  14      148.50      152.86     10.63 o 
   1   4  14        2.19        0.84      4.91 o 
   2   4  14       15.25       15.37      2.00 o 
   3   4  14      294.33      294.60     17.65 o 
   4   4  14       29.48       24.90      2.07 o 
   5   4  14       38.42       42.08      3.33 o 
  -1   5  14       50.80       53.90      5.77 o 
   0   5  14       97.20       74.08      6.49 o 
   1   5  14       11.30       11.64      2.16 o 
   2   5  14        1.57        4.97      2.06 o 
   3   5  14        5.17        3.41      1.32 o 
   4   5  14       52.56       51.44      3.89 o 
  -1   6  14        8.14        9.55      3.06 o 
   0   6  14        4.70       12.08      3.06 o 
   1   6  14        0.43       -1.53      1.53 o 
   2   6  14        0.95        2.15      1.60 o 
   3   6  14      125.97      124.34      6.21 o 
   4   6  14       61.10       61.93      3.70 o 
   0   7  14       10.08       10.21      3.24 o 
   1   7  14       66.67       69.93      6.85 o 
   2   7  14       79.61       78.96      8.83 o 
   3   7  14       39.80       47.85      5.05 o 
   1   8  14      105.54      103.84      8.74 o 
   2   8  14        2.00        1.34      4.24 o 
   1   0  15       68.44       96.98     16.22 o 
   2   0  15        0.07       19.65      7.93 o 
   0   1  15       74.86      107.79     17.85 o 
   1   1  15       25.33       40.38     10.63 o 
   2   1  15       30.65       24.45      9.28 o 
   3   1  15       14.64       15.58      2.87 o 
   0   2  15       12.57       19.47      9.91 o 
   1   2  15        3.32       23.25      7.75 o 
   2   2  15        3.92       10.56      4.42 o 
   3   2  15        0.19       -1.55      3.42 o 
   4   2  15       11.17       11.90      3.12 o 
   0   3  15       42.08       38.92      4.32 o 
   1   3  15       57.08       58.19      4.95 o 
   2   3  15       27.80       26.37      3.85 o 
   3   3  15        3.26        4.19      2.06 o 
   4   3  15        4.22        6.20      2.31 o 
   0   4  15       24.84       25.24      3.97 o 
   1   4  15       22.97       23.74      3.33 o 
   2   4  15       46.85       59.07      3.94 o 
   3   4  15        4.42        6.71      1.72 o 
   4   4  15       17.30       15.55      3.06 o 
   0   5  15       15.98       13.16      3.24 o 
   1   5  15       30.19       31.21      3.12 o 
   2   5  15        9.36       11.14      2.98 o 
   3   5  15       34.61       36.77      3.27 o 
   1   6  15        0.36       -1.43      1.43 o 
   2   6  15       78.05       68.50      4.76 o 
                                                 
